# Supplementary material for: Birth of protein folds and functions in the virome
Source: Nature. 2024 Aug 26;633(8030):710–7. doi: 10.1038/s41586-024-07809-y (PMC11410667; doi:10.1038/s41586-024-07809-y)
Supplement: Supplementary file 4 — Table containing sequence cluster, protein cluster and taxonomy information for all structures. The ‘cluster_rep’ column indicates the protein cluster representative, and the ‘subcluster_rep’ column indicates the sequence cluster representative. Cluster_ID and cluster_count refer to the protein clusters. [file 41586_2024_7809_MOESM4_ESM.xlsx]

## Sheet: Supplementary Table 1
cluster_ID	cluster_rep	subcluster_rep	cluster_member	cluster_count	superkingdom	phylum	class	order	family	genus	species	taxonID
260	115R_protein__NP_073500__Yaba-like_disease_virus__132475	DNA-directed_RNA_polymerase_beta_chain__YP_009001663__Anomala_cuprea_entomopoxvirus__62099	VITF-3_45kda_subunit_-Cop-A23R-__YP_008004218__Choristoneura_biennis_entomopoxvirus__10288	35	Viruses	Nucleocytoviricota	Pokkesviricetes	Chitovirales	Poxviridae	Betaentomopoxvirus	Choristoneura_biennis_entomopoxvirus	10288
260	115R_protein__NP_073500__Yaba-like_disease_virus__132475	DNA-directed_RNA_polymerase_beta_chain__YP_009001663__Anomala_cuprea_entomopoxvirus__62099	VITF-3_45kda_subunit_-Cop-A23R-__YP_008003912__Adoxophyes_honmai_entomopoxvirus_L__1293540	35	Viruses	Nucleocytoviricota	Pokkesviricetes	Chitovirales	Poxviridae	Betaentomopoxvirus	Adoxophyes_honmai_entomopoxvirus_'L'	1293540
260	115R_protein__NP_073500__Yaba-like_disease_virus__132475	DNA-directed_RNA_polymerase_beta_chain__YP_009001663__Anomala_cuprea_entomopoxvirus__62099	VITF-3_45kda_subunit_-Cop-A23R-__YP_008004520__Choristoneura_rosaceana_entomopoxvirus_L__1293539	35	Viruses	Nucleocytoviricota	Pokkesviricetes	Chitovirales	Poxviridae	Betaentomopoxvirus	Choristoneura_rosaceana_entomopoxvirus_'L'	1293539
260	115R_protein__NP_073500__Yaba-like_disease_virus__132475	DNA-directed_RNA_polymerase_beta_chain__YP_009001663__Anomala_cuprea_entomopoxvirus__62099	VITF-3_45kda_subunit_-Cop-A23R-__YP_008003631__Mythimna_separata_entomopoxvirus_L__1293572	35	Viruses	Nucleocytoviricota	Pokkesviricetes	Chitovirales	Poxviridae	Betaentomopoxvirus	Mythimna_separata_entomopoxvirus_'L'	1293572
260	115R_protein__NP_073500__Yaba-like_disease_virus__132475	DNA-directed_RNA_polymerase_beta_chain__YP_009001663__Anomala_cuprea_entomopoxvirus__62099	DNA-directed_RNA_polymerase_beta_chain__YP_009001663__Anomala_cuprea_entomopoxvirus__62099	35	Viruses	Nucleocytoviricota	Pokkesviricetes	Chitovirales	Poxviridae	Alphaentomopoxvirus	Anomala_cuprea_entomopoxvirus	62099
260	115R_protein__NP_073500__Yaba-like_disease_virus__132475	115R_protein__NP_073500__Yaba-like_disease_virus__132475	VITF-3_large_subunit__YP_010085602__Akhmeta_virus__2200830	35	Viruses	Nucleocytoviricota	Pokkesviricetes	Chitovirales	Poxviridae	Orthopoxvirus	Akhmeta_virus	2200830
260	115R_protein__NP_073500__Yaba-like_disease_virus__132475	115R_protein__NP_073500__Yaba-like_disease_virus__132475	CPXV156_protein__NP_619940__Cowpox_virus__10243	35	Viruses	Nucleocytoviricota	Pokkesviricetes	Chitovirales	Poxviridae	Orthopoxvirus	Cowpox_virus	10243
260	115R_protein__NP_073500__Yaba-like_disease_virus__132475	115R_protein__NP_073500__Yaba-like_disease_virus__132475	ORF100_intermediate_transcription_factor_VITF-3__NP_957877__Orf_virus__10258	35	Viruses	Nucleocytoviricota	Pokkesviricetes	Chitovirales	Poxviridae	Parapoxvirus	Orf_virus	10258
260	115R_protein__NP_073500__Yaba-like_disease_virus__132475	115R_protein__NP_073500__Yaba-like_disease_virus__132475	putative_A23R_protein__YP_010085810__Orthopoxvirus_Abatino__2478919	35	Viruses	Nucleocytoviricota	Pokkesviricetes	Chitovirales	Poxviridae	Orthopoxvirus	Orthopoxvirus_Abatino	2478919
260	115R_protein__NP_073500__Yaba-like_disease_virus__132475	115R_protein__NP_073500__Yaba-like_disease_virus__132475	Intermediate_transcription_factor_VITF-3_-2-__YP_010377132__Monkeypox_virus__10244	35	Viruses	Nucleocytoviricota	Pokkesviricetes	Chitovirales	Poxviridae	Orthopoxvirus	Monkeypox_virus	10244
260	115R_protein__NP_073500__Yaba-like_disease_virus__132475	115R_protein__NP_073500__Yaba-like_disease_virus__132475	large_subunit_viral_intermediate_transcription_factor__YP_009268833__Pteropox_virus__1873698	35	Viruses	Nucleocytoviricota	Pokkesviricetes	Chitovirales	Poxviridae	Pteropopoxvirus	Pteropox_virus	1873698
260	115R_protein__NP_073500__Yaba-like_disease_virus__132475	115R_protein__NP_073500__Yaba-like_disease_virus__132475	intermediate_transcription_factor_VITF-3__YP_009046419__Pigeonpox_virus__10264	35	Viruses	Nucleocytoviricota	Pokkesviricetes	Chitovirales	Poxviridae	Avipoxvirus	Pigeonpox_virus	10264
260	115R_protein__NP_073500__Yaba-like_disease_virus__132475	115R_protein__NP_073500__Yaba-like_disease_virus__132475	Intermediate_transcription_factor_-VITF-3L-__YP_009408071__Eptesipox_virus__1329402	35	Viruses	Nucleocytoviricota	Pokkesviricetes	Chitovirales	Poxviridae	Vespertilionpoxvirus	Eptesipox_virus	1329402
260	115R_protein__NP_073500__Yaba-like_disease_virus__132475	115R_protein__NP_073500__Yaba-like_disease_virus__132475	VITF-3__YP_009480651__Sea_otter_poxvirus__1416741	35	Viruses	Nucleocytoviricota	Pokkesviricetes	Chitovirales	Poxviridae	Mustelpoxvirus	Sea_otter_poxvirus	1416741
260	115R_protein__NP_073500__Yaba-like_disease_virus__132475	115R_protein__NP_073500__Yaba-like_disease_virus__132475	HSPV144__ABH08250__Horsepox_virus__397342	35	Viruses	Nucleocytoviricota	Pokkesviricetes	Chitovirales	Poxviridae	Orthopoxvirus	Horsepox_virus	397342
260	115R_protein__NP_073500__Yaba-like_disease_virus__132475	115R_protein__NP_073500__Yaba-like_disease_virus__132475	intermediate_transcription_factor__YP_009162497__Salmon_gill_poxvirus__1680908	35	Viruses	Nucleocytoviricota	Pokkesviricetes	Chitovirales	Poxviridae	Salmonpoxvirus	Salmon_gill_poxvirus	1680908
260	115R_protein__NP_073500__Yaba-like_disease_virus__132475	115R_protein__NP_073500__Yaba-like_disease_virus__132475	putative_intermediate_transcription_factor_VITF-3__YP_009112839__Parapoxvirus_red_deer_HL953__1579460	35	Viruses	Nucleocytoviricota	Pokkesviricetes	Chitovirales	Poxviridae	Parapoxvirus	Parapoxvirus_red_deer/HL953	1579460
260	115R_protein__NP_073500__Yaba-like_disease_virus__132475	115R_protein__NP_073500__Yaba-like_disease_virus__132475	Intermediate_transcription_factor_VITF-3__YP_227499__Deerpox_virus_W-848-83__305674	35	Viruses	Nucleocytoviricota	Pokkesviricetes	Chitovirales	Poxviridae	Cervidpoxvirus	Deerpox_virus_W-848-83	305674
260	115R_protein__NP_073500__Yaba-like_disease_virus__132475	115R_protein__NP_073500__Yaba-like_disease_virus__132475	intermediate_transcription_factor_VITF-3__YP_009046185__Penguinpox_virus__648998	35	Viruses	Nucleocytoviricota	Pokkesviricetes	Chitovirales	Poxviridae	Avipoxvirus	Penguinpox_virus	648998
260	115R_protein__NP_073500__Yaba-like_disease_virus__132475	115R_protein__NP_073500__Yaba-like_disease_virus__132475	VITF-3_45_kDA_large_subunit__YP_009143451__Raccoonpox_virus__10256	35	Viruses	Nucleocytoviricota	Pokkesviricetes	Chitovirales	Poxviridae	Orthopoxvirus	Raccoonpox_virus	10256
260	115R_protein__NP_073500__Yaba-like_disease_virus__132475	115R_protein__NP_073500__Yaba-like_disease_virus__132475	intermediate_transcription_factor_VITF-3__YP_784336__Nile_crocodilepox_virus__1285600	35	Viruses	Nucleocytoviricota	Pokkesviricetes	Chitovirales	Poxviridae	Crocodylidpoxvirus	Nile_crocodilepox_virus	1285600
260	115R_protein__NP_073500__Yaba-like_disease_virus__132475	115R_protein__NP_073500__Yaba-like_disease_virus__132475	intermediate_transcription_factor__YP_009408321__Murmansk_poxvirus__2025359	35	Viruses	Nucleocytoviricota	Pokkesviricetes	Chitovirales	Poxviridae	Centapoxvirus	Murmansk_poxvirus	2025359
260	115R_protein__NP_073500__Yaba-like_disease_virus__132475	115R_protein__NP_073500__Yaba-like_disease_virus__132475	115R_protein__NP_073500__Yaba-like_disease_virus__132475	35	Viruses	Nucleocytoviricota	Pokkesviricetes	Chitovirales	Poxviridae	Yatapoxvirus	Yaba-like_disease_virus	132475
260	115R_protein__NP_073500__Yaba-like_disease_virus__132475	115R_protein__NP_073500__Yaba-like_disease_virus__132475	VITF-3_45kda_subunit__YP_010085415__Eastern_grey_kangaroopox_virus__2042482	35	Viruses	Nucleocytoviricota	Pokkesviricetes	Chitovirales	Poxviridae	Macropopoxvirus	Eastern_grey_kangaroopox_virus	2042482
260	115R_protein__NP_073500__Yaba-like_disease_virus__132475	115R_protein__NP_073500__Yaba-like_disease_virus__132475	hypothetical_protein_VARVgp127__NP_042171__Variola_virus__10255	35	Viruses	Nucleocytoviricota	Pokkesviricetes	Chitovirales	Poxviridae	Orthopoxvirus	Variola_virus	10255
260	115R_protein__NP_073500__Yaba-like_disease_virus__132475	115R_protein__NP_073500__Yaba-like_disease_virus__132475	VITF-3_45kda_subunit__YP_009408523__NY_014_poxvirus__2025360	35	Viruses	Nucleocytoviricota	Pokkesviricetes	Chitovirales	Poxviridae	Centapoxvirus	NY_014_poxvirus	2025360
260	115R_protein__NP_073500__Yaba-like_disease_virus__132475	115R_protein__NP_073500__Yaba-like_disease_virus__132475	viral_intermediate_transcription_factor_VITF-3__YP_005296320__Cotia_virus_SPAn232__930275	35	Viruses	Nucleocytoviricota	Pokkesviricetes	Chitovirales	Poxviridae	Oryzopoxvirus	Cotia_virus_SPAn232	930275
260	115R_protein__NP_073500__Yaba-like_disease_virus__132475	115R_protein__NP_073500__Yaba-like_disease_virus__132475	MC128R__NP_044079__Molluscum_contagiosum_virus_subtype_1__10280	35	Viruses	Nucleocytoviricota	Pokkesviricetes	Chitovirales	Poxviridae	Molluscipoxvirus	Molluscum_contagiosum_virus_subtype_1	10280
260	115R_protein__NP_073500__Yaba-like_disease_virus__132475	115R_protein__NP_073500__Yaba-like_disease_virus__132475	VITF-3_45kda_subunit__YP_010085251__Western_grey_kangaroopox_virus__1566307	35	Viruses	Nucleocytoviricota	Pokkesviricetes	Chitovirales	Poxviridae	Macropopoxvirus	Western_grey_kangaroopox_virus	1566307
260	115R_protein__NP_073500__Yaba-like_disease_virus__132475	115R_protein__NP_073500__Yaba-like_disease_virus__132475	intermediate_transcription_factor_3_large_subunit__YP_009329748__BeAn_58058_virus__67082	35	Viruses	Nucleocytoviricota	Pokkesviricetes	Chitovirales	Poxviridae	Oryzopoxvirus	BeAn_58058_virus	67082
260	115R_protein__NP_073500__Yaba-like_disease_virus__132475	115R_protein__NP_073500__Yaba-like_disease_virus__132475	intermediate_transcription_factor_3__YP_009448111__Flamingopox_virus_FGPVKD09__2059380	35	Viruses	Nucleocytoviricota	Pokkesviricetes	Chitovirales	Poxviridae	Avipoxvirus	Flamingopox_virus_FGPVKD09	2059380
260	115R_protein__NP_073500__Yaba-like_disease_virus__132475	115R_protein__NP_073500__Yaba-like_disease_virus__132475	115R__NP_938370__Yaba_monkey_tumor_virus__38804	35	Viruses	Nucleocytoviricota	Pokkesviricetes	Chitovirales	Poxviridae	Yatapoxvirus	Yaba_monkey_tumor_virus	38804
260	115R_protein__NP_073500__Yaba-like_disease_virus__132475	115R_protein__NP_073500__Yaba-like_disease_virus__132475	intermediate_transcription_factor_VITF-3__YP_009177159__Turkeypox_virus__336486	35	Viruses	Nucleocytoviricota	Pokkesviricetes	Chitovirales	Poxviridae	Avipoxvirus	Turkeypox_virus	336486
260	115R_protein__NP_073500__Yaba-like_disease_virus__132475	115R_protein__NP_073500__Yaba-like_disease_virus__132475	45kDa_large_subunit_of_intermediate_gene_transcription_factor_VITF-3__YP_233025__Vaccinia_virus__10245	35	Viruses	Nucleocytoviricota	Pokkesviricetes	Chitovirales	Poxviridae	Orthopoxvirus	Vaccinia_virus	10245
260	115R_protein__NP_073500__Yaba-like_disease_virus__132475	115R_protein__NP_073500__Yaba-like_disease_virus__132475	Intermediate_transcription_factor_VITF-3__NP_659687__Sheeppox_virus__10266	35	Viruses	Nucleocytoviricota	Pokkesviricetes	Chitovirales	Poxviridae	Capripoxvirus	Sheeppox_virus	10266
989	GfV-B14-ORF1__YP_001029356__Ichnoviriform_fumiferanae__419435	GfV-B52-ORF1__YP_001029388__Ichnoviriform_fumiferanae__419435	GfV-B52-ORF1__YP_001029388__Ichnoviriform_fumiferanae__419435	9	Viruses				Polydnaviriformidae	Ichnoviriform	Ichnoviriform_fumiferanae	419435
989	GfV-B14-ORF1__YP_001029356__Ichnoviriform_fumiferanae__419435	GfV-B47-ORF1__YP_001029385__Ichnoviriform_fumiferanae__419435	GfV-B65-ORF1__YP_001029399__Ichnoviriform_fumiferanae__419435	9	Viruses				Polydnaviriformidae	Ichnoviriform	Ichnoviriform_fumiferanae	419435
989	GfV-B14-ORF1__YP_001029356__Ichnoviriform_fumiferanae__419435	GfV-B47-ORF1__YP_001029385__Ichnoviriform_fumiferanae__419435	GfV-B12-ORF1__YP_001029354__Ichnoviriform_fumiferanae__419435	9	Viruses				Polydnaviriformidae	Ichnoviriform	Ichnoviriform_fumiferanae	419435
989	GfV-B14-ORF1__YP_001029356__Ichnoviriform_fumiferanae__419435	GfV-B47-ORF1__YP_001029385__Ichnoviriform_fumiferanae__419435	GfV-B64-ORF1__YP_001029398__Ichnoviriform_fumiferanae__419435	9	Viruses				Polydnaviriformidae	Ichnoviriform	Ichnoviriform_fumiferanae	419435
989	GfV-B14-ORF1__YP_001029356__Ichnoviriform_fumiferanae__419435	GfV-B47-ORF1__YP_001029385__Ichnoviriform_fumiferanae__419435	GfV-B47-ORF1__YP_001029385__Ichnoviriform_fumiferanae__419435	9	Viruses				Polydnaviriformidae	Ichnoviriform	Ichnoviriform_fumiferanae	419435
989	GfV-B14-ORF1__YP_001029356__Ichnoviriform_fumiferanae__419435	GfV-B47-ORF1__YP_001029385__Ichnoviriform_fumiferanae__419435	GfV-C6-ORF2__YP_001029407__Ichnoviriform_fumiferanae__419435	9	Viruses				Polydnaviriformidae	Ichnoviriform	Ichnoviriform_fumiferanae	419435
989	GfV-B14-ORF1__YP_001029356__Ichnoviriform_fumiferanae__419435	GfV-B47-ORF1__YP_001029385__Ichnoviriform_fumiferanae__419435	GfV-C4-ORF1__YP_001029403__Ichnoviriform_fumiferanae__419435	9	Viruses				Polydnaviriformidae	Ichnoviriform	Ichnoviriform_fumiferanae	419435
989	GfV-B14-ORF1__YP_001029356__Ichnoviriform_fumiferanae__419435	GfV-B49-ORF1__YP_001029386__Ichnoviriform_fumiferanae__419435	GfV-B49-ORF1__YP_001029386__Ichnoviriform_fumiferanae__419435	9	Viruses				Polydnaviriformidae	Ichnoviriform	Ichnoviriform_fumiferanae	419435
989	GfV-B14-ORF1__YP_001029356__Ichnoviriform_fumiferanae__419435	GfV-B14-ORF1__YP_001029356__Ichnoviriform_fumiferanae__419435	GfV-B14-ORF1__YP_001029356__Ichnoviriform_fumiferanae__419435	9	Viruses				Polydnaviriformidae	Ichnoviriform	Ichnoviriform_fumiferanae	419435
353	IMV_membrane_protein__YP_010085595__Akhmeta_virus__2200830	IMV_membrane_protein__YP_010085595__Akhmeta_virus__2200830	IMV_membrane_protein__YP_009408065__Eptesipox_virus__1329402	29	Viruses	Nucleocytoviricota	Pokkesviricetes	Chitovirales	Poxviridae	Vespertilionpoxvirus	Eptesipox_virus	1329402
353	IMV_membrane_protein__YP_010085595__Akhmeta_virus__2200830	IMV_membrane_protein__YP_010085595__Akhmeta_virus__2200830	virion_membrane_protein_A17_precursor__YP_009329742__BeAn_58058_virus__67082	29	Viruses	Nucleocytoviricota	Pokkesviricetes	Chitovirales	Poxviridae	Oryzopoxvirus	BeAn_58058_virus	67082
353	IMV_membrane_protein__YP_010085595__Akhmeta_virus__2200830	IMV_membrane_protein__YP_010085595__Akhmeta_virus__2200830	imv_membrane_protein__YP_009268827__Pteropox_virus__1873698	29	Viruses	Nucleocytoviricota	Pokkesviricetes	Chitovirales	Poxviridae	Pteropopoxvirus	Pteropox_virus	1873698
353	IMV_membrane_protein__YP_010085595__Akhmeta_virus__2200830	IMV_membrane_protein__YP_010085595__Akhmeta_virus__2200830	phosphorylated_virion_membrane_protein__YP_009448105__Flamingopox_virus_FGPVKD09__2059380	29	Viruses	Nucleocytoviricota	Pokkesviricetes	Chitovirales	Poxviridae	Avipoxvirus	Flamingopox_virus_FGPVKD09	2059380
353	IMV_membrane_protein__YP_010085595__Akhmeta_virus__2200830	IMV_membrane_protein__YP_010085595__Akhmeta_virus__2200830	phosphorylated_virion_membrane_protein__YP_009046179__Penguinpox_virus__648998	29	Viruses	Nucleocytoviricota	Pokkesviricetes	Chitovirales	Poxviridae	Avipoxvirus	Penguinpox_virus	648998
353	IMV_membrane_protein__YP_010085595__Akhmeta_virus__2200830	IMV_membrane_protein__YP_010085595__Akhmeta_virus__2200830	CPXV150_protein__NP_619933__Cowpox_virus__10243	29	Viruses	Nucleocytoviricota	Pokkesviricetes	Chitovirales	Poxviridae	Orthopoxvirus	Cowpox_virus	10243
353	IMV_membrane_protein__YP_010085595__Akhmeta_virus__2200830	IMV_membrane_protein__YP_010085595__Akhmeta_virus__2200830	IMV_membrane_protein_P21__YP_010377126__Monkeypox_virus__10244	29	Viruses	Nucleocytoviricota	Pokkesviricetes	Chitovirales	Poxviridae	Orthopoxvirus	Monkeypox_virus	10244
353	IMV_membrane_protein__YP_010085595__Akhmeta_virus__2200830	IMV_membrane_protein__YP_010085595__Akhmeta_virus__2200830	IMV_membrane_protein__YP_009143445__Raccoonpox_virus__10256	29	Viruses	Nucleocytoviricota	Pokkesviricetes	Chitovirales	Poxviridae	Orthopoxvirus	Raccoonpox_virus	10256
353	IMV_membrane_protein__YP_010085595__Akhmeta_virus__2200830	IMV_membrane_protein__YP_010085595__Akhmeta_virus__2200830	MV_membrane_protein__YP_005296314__Cotia_virus_SPAn232__930275	29	Viruses	Nucleocytoviricota	Pokkesviricetes	Chitovirales	Poxviridae	Oryzopoxvirus	Cotia_virus_SPAn232	930275
353	IMV_membrane_protein__YP_010085595__Akhmeta_virus__2200830	IMV_membrane_protein__YP_010085595__Akhmeta_virus__2200830	hypothetical_protein_VARVgp121__NP_042165__Variola_virus__10255	29	Viruses	Nucleocytoviricota	Pokkesviricetes	Chitovirales	Poxviridae	Orthopoxvirus	Variola_virus	10255
353	IMV_membrane_protein__YP_010085595__Akhmeta_virus__2200830	IMV_membrane_protein__YP_010085595__Akhmeta_virus__2200830	putative_A17L_protein__YP_010085804__Orthopoxvirus_Abatino__2478919	29	Viruses	Nucleocytoviricota	Pokkesviricetes	Chitovirales	Poxviridae	Orthopoxvirus	Orthopoxvirus_Abatino	2478919
353	IMV_membrane_protein__YP_010085595__Akhmeta_virus__2200830	IMV_membrane_protein__YP_010085595__Akhmeta_virus__2200830	IMV_membrane_protein__YP_009480645__Sea_otter_poxvirus__1416741	29	Viruses	Nucleocytoviricota	Pokkesviricetes	Chitovirales	Poxviridae	Mustelpoxvirus	Sea_otter_poxvirus	1416741
353	IMV_membrane_protein__YP_010085595__Akhmeta_virus__2200830	IMV_membrane_protein__YP_010085595__Akhmeta_virus__2200830	MC122L__NP_044073__Molluscum_contagiosum_virus_subtype_1__10280	29	Viruses	Nucleocytoviricota	Pokkesviricetes	Chitovirales	Poxviridae	Molluscipoxvirus	Molluscum_contagiosum_virus_subtype_1	10280
353	IMV_membrane_protein__YP_010085595__Akhmeta_virus__2200830	IMV_membrane_protein__YP_010085595__Akhmeta_virus__2200830	phosphorylated_virion_membrane_protein__YP_009177153__Turkeypox_virus__336486	29	Viruses	Nucleocytoviricota	Pokkesviricetes	Chitovirales	Poxviridae	Avipoxvirus	Turkeypox_virus	336486
353	IMV_membrane_protein__YP_010085595__Akhmeta_virus__2200830	IMV_membrane_protein__YP_010085595__Akhmeta_virus__2200830	IMV_membrane_protein__YP_009408315__Murmansk_poxvirus__2025359	29	Viruses	Nucleocytoviricota	Pokkesviricetes	Chitovirales	Poxviridae	Centapoxvirus	Murmansk_poxvirus	2025359
353	IMV_membrane_protein__YP_010085595__Akhmeta_virus__2200830	IMV_membrane_protein__YP_010085595__Akhmeta_virus__2200830	putative_phosphorylated_IMV_membrane_protein__YP_009112833__Parapoxvirus_red_deer_HL953__1579460	29	Viruses	Nucleocytoviricota	Pokkesviricetes	Chitovirales	Poxviridae	Parapoxvirus	Parapoxvirus_red_deer/HL953	1579460
353	IMV_membrane_protein__YP_010085595__Akhmeta_virus__2200830	IMV_membrane_protein__YP_010085595__Akhmeta_virus__2200830	HSPV138__ABH08244__Horsepox_virus__397342	29	Viruses	Nucleocytoviricota	Pokkesviricetes	Chitovirales	Poxviridae	Orthopoxvirus	Horsepox_virus	397342
353	IMV_membrane_protein__YP_010085595__Akhmeta_virus__2200830	IMV_membrane_protein__YP_010085595__Akhmeta_virus__2200830	IMV_membrane_protein__YP_010085409__Eastern_grey_kangaroopox_virus__2042482	29	Viruses	Nucleocytoviricota	Pokkesviricetes	Chitovirales	Poxviridae	Macropopoxvirus	Eastern_grey_kangaroopox_virus	2042482
353	IMV_membrane_protein__YP_010085595__Akhmeta_virus__2200830	IMV_membrane_protein__YP_010085595__Akhmeta_virus__2200830	IMV_membrane_protein__YP_233019__Vaccinia_virus__10245	29	Viruses	Nucleocytoviricota	Pokkesviricetes	Chitovirales	Poxviridae	Orthopoxvirus	Vaccinia_virus	10245
353	IMV_membrane_protein__YP_010085595__Akhmeta_virus__2200830	IMV_membrane_protein__YP_010085595__Akhmeta_virus__2200830	IMV_membrane_protein__YP_010085595__Akhmeta_virus__2200830	29	Viruses	Nucleocytoviricota	Pokkesviricetes	Chitovirales	Poxviridae	Orthopoxvirus	Akhmeta_virus	2200830
353	IMV_membrane_protein__YP_010085595__Akhmeta_virus__2200830	IMV_membrane_protein__YP_010085595__Akhmeta_virus__2200830	IMV_membrane_protein__YP_010085245__Western_grey_kangaroopox_virus__1566307	29	Viruses	Nucleocytoviricota	Pokkesviricetes	Chitovirales	Poxviridae	Macropopoxvirus	Western_grey_kangaroopox_virus	1566307
353	IMV_membrane_protein__YP_010085595__Akhmeta_virus__2200830	IMV_membrane_protein__YP_010085595__Akhmeta_virus__2200830	109L__NP_938364__Yaba_monkey_tumor_virus__38804	29	Viruses	Nucleocytoviricota	Pokkesviricetes	Chitovirales	Poxviridae	Yatapoxvirus	Yaba_monkey_tumor_virus	38804
353	IMV_membrane_protein__YP_010085595__Akhmeta_virus__2200830	IMV_membrane_protein__YP_010085595__Akhmeta_virus__2200830	109L_protein__NP_073494__Yaba-like_disease_virus__132475	29	Viruses	Nucleocytoviricota	Pokkesviricetes	Chitovirales	Poxviridae	Yatapoxvirus	Yaba-like_disease_virus	132475
353	IMV_membrane_protein__YP_010085595__Akhmeta_virus__2200830	IMV_membrane_protein__YP_010085595__Akhmeta_virus__2200830	Phosphorylated_IMV_membrane_protein__NP_659681__Sheeppox_virus__10266	29	Viruses	Nucleocytoviricota	Pokkesviricetes	Chitovirales	Poxviridae	Capripoxvirus	Sheeppox_virus	10266
353	IMV_membrane_protein__YP_010085595__Akhmeta_virus__2200830	IMV_membrane_protein__YP_010085595__Akhmeta_virus__2200830	phosphorylated_virion_membrane_protein__YP_009046413__Pigeonpox_virus__10264	29	Viruses	Nucleocytoviricota	Pokkesviricetes	Chitovirales	Poxviridae	Avipoxvirus	Pigeonpox_virus	10264
353	IMV_membrane_protein__YP_010085595__Akhmeta_virus__2200830	IMV_membrane_protein__YP_010085595__Akhmeta_virus__2200830	IMV_membrane_protein__YP_009408517__NY_014_poxvirus__2025360	29	Viruses	Nucleocytoviricota	Pokkesviricetes	Chitovirales	Poxviridae	Centapoxvirus	NY_014_poxvirus	2025360
353	IMV_membrane_protein__YP_010085595__Akhmeta_virus__2200830	IMV_membrane_protein__YP_010085595__Akhmeta_virus__2200830	IMV_membrane_protein__YP_227493__Deerpox_virus_W-848-83__305674	29	Viruses	Nucleocytoviricota	Pokkesviricetes	Chitovirales	Poxviridae	Cervidpoxvirus	Deerpox_virus_W-848-83	305674
353	IMV_membrane_protein__YP_010085595__Akhmeta_virus__2200830	IMV_membrane_protein__YP_010085595__Akhmeta_virus__2200830	ORF094_putative_phosphorylated_IMV_membrane_protein__NP_957871__Orf_virus__10258	29	Viruses	Nucleocytoviricota	Pokkesviricetes	Chitovirales	Poxviridae	Parapoxvirus	Orf_virus	10258
353	IMV_membrane_protein__YP_010085595__Akhmeta_virus__2200830	IMV_membrane_protein__YP_784330__Nile_crocodilepox_virus__1285600	IMV_membrane_protein__YP_784330__Nile_crocodilepox_virus__1285600	29	Viruses	Nucleocytoviricota	Pokkesviricetes	Chitovirales	Poxviridae	Crocodylidpoxvirus	Nile_crocodilepox_virus	1285600
273	A21_Protein__YP_009162494__Salmon_gill_poxvirus__1680908	IMV_membrane_protein_entry_fusion_complex_component_-Cop-A21L-__YP_008004356__Choristoneura_biennis_entomopoxvirus__10288	IMV_membrane_protein_entry_fusion_complex_component_-Cop-A21L-__YP_008003792__Mythimna_separata_entomopoxvirus_L__1293572	34	Viruses	Nucleocytoviricota	Pokkesviricetes	Chitovirales	Poxviridae	Betaentomopoxvirus	Mythimna_separata_entomopoxvirus_'L'	1293572
273	A21_Protein__YP_009162494__Salmon_gill_poxvirus__1680908	IMV_membrane_protein_entry_fusion_complex_component_-Cop-A21L-__YP_008004356__Choristoneura_biennis_entomopoxvirus__10288	IMV_membrane_protein_entry_fusion_complex_component_-Cop-A21L-__YP_008004356__Choristoneura_biennis_entomopoxvirus__10288	34	Viruses	Nucleocytoviricota	Pokkesviricetes	Chitovirales	Poxviridae	Betaentomopoxvirus	Choristoneura_biennis_entomopoxvirus	10288
273	A21_Protein__YP_009162494__Salmon_gill_poxvirus__1680908	IMV_membrane_protein_entry_fusion_complex_component_-Cop-A21L-__YP_008004356__Choristoneura_biennis_entomopoxvirus__10288	IMV_membrane_protein_entry_fusion_complex_component_-Cop-A21L-__YP_008004657__Choristoneura_rosaceana_entomopoxvirus_L__1293539	34	Viruses	Nucleocytoviricota	Pokkesviricetes	Chitovirales	Poxviridae	Betaentomopoxvirus	Choristoneura_rosaceana_entomopoxvirus_'L'	1293539
273	A21_Protein__YP_009162494__Salmon_gill_poxvirus__1680908	IMV_membrane_protein_entry_fusion_complex_component_-Cop-A21L-__YP_008004356__Choristoneura_biennis_entomopoxvirus__10288	IMV_membrane_protein_entry_fusion_complex_component_-Cop-A21L-__YP_008004049__Adoxophyes_honmai_entomopoxvirus_L__1293540	34	Viruses	Nucleocytoviricota	Pokkesviricetes	Chitovirales	Poxviridae	Betaentomopoxvirus	Adoxophyes_honmai_entomopoxvirus_'L'	1293540
273	A21_Protein__YP_009162494__Salmon_gill_poxvirus__1680908	IMV_membrane_protein_entry_fusion_complex_component_-Cop-A21L-__YP_008004356__Choristoneura_biennis_entomopoxvirus__10288	IMV_membrane_protein_involved_in_fusion_and_entry__YP_009001513__Anomala_cuprea_entomopoxvirus__62099	34	Viruses	Nucleocytoviricota	Pokkesviricetes	Chitovirales	Poxviridae	Alphaentomopoxvirus	Anomala_cuprea_entomopoxvirus	62099
273	A21_Protein__YP_009162494__Salmon_gill_poxvirus__1680908	A21_Protein__YP_009162494__Salmon_gill_poxvirus__1680908	A21_Protein__YP_009162494__Salmon_gill_poxvirus__1680908	34	Viruses	Nucleocytoviricota	Pokkesviricetes	Chitovirales	Poxviridae	Salmonpoxvirus	Salmon_gill_poxvirus	1680908
273	A21_Protein__YP_009162494__Salmon_gill_poxvirus__1680908	hypothetical_protein_SB87_gp095__YP_009112836__Parapoxvirus_red_deer_HL953__1579460	112L_protein__NP_073497__Yaba-like_disease_virus__132475	34	Viruses	Nucleocytoviricota	Pokkesviricetes	Chitovirales	Poxviridae	Yatapoxvirus	Yaba-like_disease_virus	132475
273	A21_Protein__YP_009162494__Salmon_gill_poxvirus__1680908	hypothetical_protein_SB87_gp095__YP_009112836__Parapoxvirus_red_deer_HL953__1579460	Membrane_protein__YP_233022__Vaccinia_virus__10245	34	Viruses	Nucleocytoviricota	Pokkesviricetes	Chitovirales	Poxviridae	Orthopoxvirus	Vaccinia_virus	10245
273	A21_Protein__YP_009162494__Salmon_gill_poxvirus__1680908	hypothetical_protein_SB87_gp095__YP_009112836__Parapoxvirus_red_deer_HL953__1579460	IMV_membrane_protein__YP_009480648__Sea_otter_poxvirus__1416741	34	Viruses	Nucleocytoviricota	Pokkesviricetes	Chitovirales	Poxviridae	Mustelpoxvirus	Sea_otter_poxvirus	1416741
273	A21_Protein__YP_009162494__Salmon_gill_poxvirus__1680908	hypothetical_protein_SB87_gp095__YP_009112836__Parapoxvirus_red_deer_HL953__1579460	MV_entry-fusion_complex_protein__YP_005296317__Cotia_virus_SPAn232__930275	34	Viruses	Nucleocytoviricota	Pokkesviricetes	Chitovirales	Poxviridae	Oryzopoxvirus	Cotia_virus_SPAn232	930275
273	A21_Protein__YP_009162494__Salmon_gill_poxvirus__1680908	hypothetical_protein_SB87_gp095__YP_009112836__Parapoxvirus_red_deer_HL953__1579460	IMV_membrane_protein__YP_784333__Nile_crocodilepox_virus__1285600	34	Viruses	Nucleocytoviricota	Pokkesviricetes	Chitovirales	Poxviridae	Crocodylidpoxvirus	Nile_crocodilepox_virus	1285600
273	A21_Protein__YP_009162494__Salmon_gill_poxvirus__1680908	hypothetical_protein_SB87_gp095__YP_009112836__Parapoxvirus_red_deer_HL953__1579460	MC125L__NP_044076__Molluscum_contagiosum_virus_subtype_1__10280	34	Viruses	Nucleocytoviricota	Pokkesviricetes	Chitovirales	Poxviridae	Molluscipoxvirus	Molluscum_contagiosum_virus_subtype_1	10280
273	A21_Protein__YP_009162494__Salmon_gill_poxvirus__1680908	hypothetical_protein_SB87_gp095__YP_009112836__Parapoxvirus_red_deer_HL953__1579460	HSPV142__ABH08248__Horsepox_virus__397342	34	Viruses	Nucleocytoviricota	Pokkesviricetes	Chitovirales	Poxviridae	Orthopoxvirus	Horsepox_virus	397342
273	A21_Protein__YP_009162494__Salmon_gill_poxvirus__1680908	hypothetical_protein_SB87_gp095__YP_009112836__Parapoxvirus_red_deer_HL953__1579460	IMV_membrane_protein_entry_fusion_complex_component__YP_010085248__Western_grey_kangaroopox_virus__1566307	34	Viruses	Nucleocytoviricota	Pokkesviricetes	Chitovirales	Poxviridae	Macropopoxvirus	Western_grey_kangaroopox_virus	1566307
273	A21_Protein__YP_009162494__Salmon_gill_poxvirus__1680908	hypothetical_protein_SB87_gp095__YP_009112836__Parapoxvirus_red_deer_HL953__1579460	hypothetical_protein_SB87_gp095__YP_009112836__Parapoxvirus_red_deer_HL953__1579460	34	Viruses	Nucleocytoviricota	Pokkesviricetes	Chitovirales	Poxviridae	Parapoxvirus	Parapoxvirus_red_deer/HL953	1579460
273	A21_Protein__YP_009162494__Salmon_gill_poxvirus__1680908	hypothetical_protein_SB87_gp095__YP_009112836__Parapoxvirus_red_deer_HL953__1579460	hypothetical_protein_ASN15_gp135__YP_009177156__Turkeypox_virus__336486	34	Viruses	Nucleocytoviricota	Pokkesviricetes	Chitovirales	Poxviridae	Avipoxvirus	Turkeypox_virus	336486
273	A21_Protein__YP_009162494__Salmon_gill_poxvirus__1680908	hypothetical_protein_SB87_gp095__YP_009112836__Parapoxvirus_red_deer_HL953__1579460	IMV_membrane_protein_entry_fusion_complex_component__YP_010085412__Eastern_grey_kangaroopox_virus__2042482	34	Viruses	Nucleocytoviricota	Pokkesviricetes	Chitovirales	Poxviridae	Macropopoxvirus	Eastern_grey_kangaroopox_virus	2042482
273	A21_Protein__YP_009162494__Salmon_gill_poxvirus__1680908	hypothetical_protein_SB87_gp095__YP_009112836__Parapoxvirus_red_deer_HL953__1579460	IMV_membrane_protein__NP_938367__Yaba_monkey_tumor_virus__38804	34	Viruses	Nucleocytoviricota	Pokkesviricetes	Chitovirales	Poxviridae	Yatapoxvirus	Yaba_monkey_tumor_virus	38804
273	A21_Protein__YP_009162494__Salmon_gill_poxvirus__1680908	hypothetical_protein_SB87_gp095__YP_009112836__Parapoxvirus_red_deer_HL953__1579460	IMV_membrane_protein_A21__YP_010377129__Monkeypox_virus__10244	34	Viruses	Nucleocytoviricota	Pokkesviricetes	Chitovirales	Poxviridae	Orthopoxvirus	Monkeypox_virus	10244
273	A21_Protein__YP_009162494__Salmon_gill_poxvirus__1680908	hypothetical_protein_SB87_gp095__YP_009112836__Parapoxvirus_red_deer_HL953__1579460	ORF098_hypothetical_protein__NP_957874__Orf_virus__10258	34	Viruses	Nucleocytoviricota	Pokkesviricetes	Chitovirales	Poxviridae	Parapoxvirus	Orf_virus	10258
273	A21_Protein__YP_009162494__Salmon_gill_poxvirus__1680908	hypothetical_protein_SB87_gp095__YP_009112836__Parapoxvirus_red_deer_HL953__1579460	hypothetical_protein_HM90_gp201__YP_009046182__Penguinpox_virus__648998	34	Viruses	Nucleocytoviricota	Pokkesviricetes	Chitovirales	Poxviridae	Avipoxvirus	Penguinpox_virus	648998
273	A21_Protein__YP_009162494__Salmon_gill_poxvirus__1680908	hypothetical_protein_SB87_gp095__YP_009112836__Parapoxvirus_red_deer_HL953__1579460	IMV_membrane_protein_entry_fusion_complex_component__YP_009408520__NY_014_poxvirus__2025360	34	Viruses	Nucleocytoviricota	Pokkesviricetes	Chitovirales	Poxviridae	Centapoxvirus	NY_014_poxvirus	2025360
273	A21_Protein__YP_009162494__Salmon_gill_poxvirus__1680908	hypothetical_protein_SB87_gp095__YP_009112836__Parapoxvirus_red_deer_HL953__1579460	IMV_membrane_protein__NP_042168__Variola_virus__10255	34	Viruses	Nucleocytoviricota	Pokkesviricetes	Chitovirales	Poxviridae	Orthopoxvirus	Variola_virus	10255
273	A21_Protein__YP_009162494__Salmon_gill_poxvirus__1680908	hypothetical_protein_SB87_gp095__YP_009112836__Parapoxvirus_red_deer_HL953__1579460	hypothetical_protein_HM89_gp192__YP_009046416__Pigeonpox_virus__10264	34	Viruses	Nucleocytoviricota	Pokkesviricetes	Chitovirales	Poxviridae	Avipoxvirus	Pigeonpox_virus	10264
273	A21_Protein__YP_009162494__Salmon_gill_poxvirus__1680908	hypothetical_protein_SB87_gp095__YP_009112836__Parapoxvirus_red_deer_HL953__1579460	imv_membrane_protein,_entry_fusion_complex_component__YP_009268830__Pteropox_virus__1873698	34	Viruses	Nucleocytoviricota	Pokkesviricetes	Chitovirales	Poxviridae	Pteropopoxvirus	Pteropox_virus	1873698
273	A21_Protein__YP_009162494__Salmon_gill_poxvirus__1680908	hypothetical_protein_SB87_gp095__YP_009112836__Parapoxvirus_red_deer_HL953__1579460	IMV_membrane_protein__NP_659684__Sheeppox_virus__10266	34	Viruses	Nucleocytoviricota	Pokkesviricetes	Chitovirales	Poxviridae	Capripoxvirus	Sheeppox_virus	10266
273	A21_Protein__YP_009162494__Salmon_gill_poxvirus__1680908	hypothetical_protein_SB87_gp095__YP_009112836__Parapoxvirus_red_deer_HL953__1579460	hypothetical_protein_C1178_gp199__YP_009448108__Flamingopox_virus_FGPVKD09__2059380	34	Viruses	Nucleocytoviricota	Pokkesviricetes	Chitovirales	Poxviridae	Avipoxvirus	Flamingopox_virus_FGPVKD09	2059380
273	A21_Protein__YP_009162494__Salmon_gill_poxvirus__1680908	hypothetical_protein_SB87_gp095__YP_009112836__Parapoxvirus_red_deer_HL953__1579460	CPXV153_protein__NP_619937__Cowpox_virus__10243	34	Viruses	Nucleocytoviricota	Pokkesviricetes	Chitovirales	Poxviridae	Orthopoxvirus	Cowpox_virus	10243
273	A21_Protein__YP_009162494__Salmon_gill_poxvirus__1680908	hypothetical_protein_SB87_gp095__YP_009112836__Parapoxvirus_red_deer_HL953__1579460	IMV_membrane_protein__YP_009143448__Raccoonpox_virus__10256	34	Viruses	Nucleocytoviricota	Pokkesviricetes	Chitovirales	Poxviridae	Orthopoxvirus	Raccoonpox_virus	10256
273	A21_Protein__YP_009162494__Salmon_gill_poxvirus__1680908	hypothetical_protein_SB87_gp095__YP_009112836__Parapoxvirus_red_deer_HL953__1579460	IMV_membrane_protein__YP_009408318__Murmansk_poxvirus__2025359	34	Viruses	Nucleocytoviricota	Pokkesviricetes	Chitovirales	Poxviridae	Centapoxvirus	Murmansk_poxvirus	2025359
273	A21_Protein__YP_009162494__Salmon_gill_poxvirus__1680908	hypothetical_protein_SB87_gp095__YP_009112836__Parapoxvirus_red_deer_HL953__1579460	IMV_membrane_protein,_entry_fusion__YP_009408068__Eptesipox_virus__1329402	34	Viruses	Nucleocytoviricota	Pokkesviricetes	Chitovirales	Poxviridae	Vespertilionpoxvirus	Eptesipox_virus	1329402
273	A21_Protein__YP_009162494__Salmon_gill_poxvirus__1680908	hypothetical_protein_SB87_gp095__YP_009112836__Parapoxvirus_red_deer_HL953__1579460	hypothetical_protein_DpV83gp122__YP_227496__Deerpox_virus_W-848-83__305674	34	Viruses	Nucleocytoviricota	Pokkesviricetes	Chitovirales	Poxviridae	Cervidpoxvirus	Deerpox_virus_W-848-83	305674
273	A21_Protein__YP_009162494__Salmon_gill_poxvirus__1680908	hypothetical_protein_SB87_gp095__YP_009112836__Parapoxvirus_red_deer_HL953__1579460	IMV_membrane_protein__YP_010085599__Akhmeta_virus__2200830	34	Viruses	Nucleocytoviricota	Pokkesviricetes	Chitovirales	Poxviridae	Orthopoxvirus	Akhmeta_virus	2200830
273	A21_Protein__YP_009162494__Salmon_gill_poxvirus__1680908	hypothetical_protein_SB87_gp095__YP_009112836__Parapoxvirus_red_deer_HL953__1579460	putative_A21L_protein__YP_010085807__Orthopoxvirus_Abatino__2478919	34	Viruses	Nucleocytoviricota	Pokkesviricetes	Chitovirales	Poxviridae	Orthopoxvirus	Orthopoxvirus_Abatino	2478919
2865	LO6__YP_009552703__Rhynchobatus_djiddensis_adomavirus_1__2175117	ORF07R__YP_009252382__Marbled_eel_polyomavirus__1662286	LO6__YP_009553058__Symphysodon_discus_adomavirus_1__2175118	4	Viruses				Adomaviridae		Symphysodon_discus_adomavirus_1	2175118
2865	LO6__YP_009552703__Rhynchobatus_djiddensis_adomavirus_1__2175117	ORF07R__YP_009252382__Marbled_eel_polyomavirus__1662286	LO6_protein__YP_009103986__Japanese_eel_endothelial_cells-infecting_virus_Viruses.__X	4								X
2865	LO6__YP_009552703__Rhynchobatus_djiddensis_adomavirus_1__2175117	ORF07R__YP_009252382__Marbled_eel_polyomavirus__1662286	ORF07R__YP_009252382__Marbled_eel_polyomavirus__1662286	4	Viruses	Cossaviricota	Papovaviricetes	Sepolyvirales	Polyomaviridae		Marbled_eel_polyomavirus	1662286
2865	LO6__YP_009552703__Rhynchobatus_djiddensis_adomavirus_1__2175117	LO6__YP_009552703__Rhynchobatus_djiddensis_adomavirus_1__2175117	LO6__YP_009552703__Rhynchobatus_djiddensis_adomavirus_1__2175117	4	Viruses				Adomaviridae		Rhynchobatus_djiddensis_adomavirus_1	2175117
883	ORF50__YP_010084411__Retroperitoneal_fibromatosis-associated_herpesvirus__111469	transcriptional_activator__YP_004207886__Cricetid_gammaherpesvirus_2__1605972	transcriptional_activator__YP_004207886__Cricetid_gammaherpesvirus_2__1605972	10	Viruses	Peploviricota	Herviviricetes	Herpesvirales	Herpesviridae	Rhadinovirus	Cricetid_gammaherpesvirus_2	1605972
883	ORF50__YP_010084411__Retroperitoneal_fibromatosis-associated_herpesvirus__111469	ORF50__YP_010084411__Retroperitoneal_fibromatosis-associated_herpesvirus__111469	ORF50__YP_001129401__Human_gammaherpesvirus_8__37296	10	Viruses	Peploviricota	Herviviricetes	Herpesvirales	Herpesviridae	Rhadinovirus	Human_gammaherpesvirus_8	37296
883	ORF50__YP_010084411__Retroperitoneal_fibromatosis-associated_herpesvirus__111469	ORF50__YP_010084411__Retroperitoneal_fibromatosis-associated_herpesvirus__111469	ORF50__YP_010084594__Macaca_nemestrina_rhadinovirus_2__123630	10	Viruses	Peploviricota	Herviviricetes	Herpesvirales	Herpesviridae	Rhadinovirus	Macaca_nemestrina_rhadinovirus_2	123630
883	ORF50__YP_010084411__Retroperitoneal_fibromatosis-associated_herpesvirus__111469	ORF50__YP_010084411__Retroperitoneal_fibromatosis-associated_herpesvirus__111469	ORF50__YP_010084411__Retroperitoneal_fibromatosis-associated_herpesvirus__111469	10	Viruses	Peploviricota	Herviviricetes	Herpesvirales	Herpesviridae	Rhadinovirus	Retroperitoneal_fibromatosis-associated_herpesvirus	111469
883	ORF50__YP_010084411__Retroperitoneal_fibromatosis-associated_herpesvirus__111469	ORF50__YP_010084411__Retroperitoneal_fibromatosis-associated_herpesvirus__111469	JM84__YP_238387__Macaca_fuscata_rhadinovirus__272551	10	Viruses	Peploviricota	Herviviricetes	Herpesvirales	Herpesviridae	Rhadinovirus	Macaca_fuscata_rhadinovirus	272551
883	ORF50__YP_010084411__Retroperitoneal_fibromatosis-associated_herpesvirus__111469	protein_Rta__YP_010085924__Wood_mouse_herpesvirus__432370	protein_Rta__YP_010085924__Wood_mouse_herpesvirus__432370	10	Viruses	Peploviricota	Herviviricetes	Herpesvirales	Herpesviridae	Rhadinovirus	Wood_mouse_herpesvirus	432370
883	ORF50__YP_010084411__Retroperitoneal_fibromatosis-associated_herpesvirus__111469	protein_Rta__YP_009551858__Rhinolophus_gammaherpesvirus_1__2054179	protein_Rta__YP_009118438__Equid_gammaherpesvirus_5__10371	10	Viruses	Peploviricota	Herviviricetes	Herpesvirales	Herpesviridae	Percavirus	Equid_gammaherpesvirus_5	10371
883	ORF50__YP_010084411__Retroperitoneal_fibromatosis-associated_herpesvirus__111469	protein_Rta__YP_009551858__Rhinolophus_gammaherpesvirus_1__2054179	protein_Rta__YP_009551858__Rhinolophus_gammaherpesvirus_1__2054179	10	Viruses	Peploviricota	Herviviricetes	Herpesvirales	Herpesviridae		Rhinolophus_gammaherpesvirus_1	2054179
883	ORF50__YP_010084411__Retroperitoneal_fibromatosis-associated_herpesvirus__111469	protein_Rta__YP_009551858__Rhinolophus_gammaherpesvirus_1__2054179	ORF50__YP_009173925__Felis_catus_gammaherpesvirus_1__1452540	10	Viruses	Peploviricota	Herviviricetes	Herpesvirales	Herpesviridae	Percavirus	Felis_catus_gammaherpesvirus_1	1452540
883	ORF50__YP_010084411__Retroperitoneal_fibromatosis-associated_herpesvirus__111469	protein_Rta__YP_009551858__Rhinolophus_gammaherpesvirus_1__2054179	protein_Rta__NP_042647__Equid_gammaherpesvirus_2__12657	10	Viruses	Peploviricota	Herviviricetes	Herpesvirales	Herpesviridae	Percavirus	Equid_gammaherpesvirus_2	12657
1366	fiber-2__YP_008719868__Turkey_aviadenovirus_5__1408258	fiber_protein__YP_004191828__Fowl_aviadenovirus_E__190065	fiber_2__YP_009508618__Psittacine_aviadenovirus_B__2169709	7	Viruses	Preplasmiviricota	Tectiliviricetes	Rowavirales	Adenoviridae	Aviadenovirus	Psittacine_aviadenovirus_B	2169709
1366	fiber-2__YP_008719868__Turkey_aviadenovirus_5__1408258	fiber_protein__YP_004191828__Fowl_aviadenovirus_E__190065	fiber_protein__YP_004191828__Fowl_aviadenovirus_E__190065	7	Viruses	Preplasmiviricota	Tectiliviricetes	Rowavirales	Adenoviridae	Aviadenovirus	Fowl_aviadenovirus_E	190065
1366	fiber-2__YP_008719868__Turkey_aviadenovirus_5__1408258	fiber_protein__YP_004191828__Fowl_aviadenovirus_E__190065	fiber__YP_008719835__Turkey_aviadenovirus_4__1408257	7	Viruses	Preplasmiviricota	Tectiliviricetes	Rowavirales	Adenoviridae	Aviadenovirus	Turkey_aviadenovirus_4	1408257
1366	fiber-2__YP_008719868__Turkey_aviadenovirus_5__1408258	fiber_protein__YP_004191828__Fowl_aviadenovirus_E__190065	fiber__YP_009505671__Fowl_aviadenovirus_6__172862	7	Viruses	Preplasmiviricota	Tectiliviricetes	Rowavirales	Adenoviridae	Aviadenovirus	Fowl_aviadenovirus_6	172862
1366	fiber-2__YP_008719868__Turkey_aviadenovirus_5__1408258	fiber_protein__YP_004191828__Fowl_aviadenovirus_E__190065	fiber-2__YP_004346940__Fowl_aviadenovirus_C__190063	7	Viruses	Preplasmiviricota	Tectiliviricetes	Rowavirales	Adenoviridae	Aviadenovirus	Fowl_aviadenovirus_C	190063
1366	fiber-2__YP_008719868__Turkey_aviadenovirus_5__1408258	fiber_protein__YP_004191828__Fowl_aviadenovirus_E__190065	fiber__YP_007985662__Fowl_aviadenovirus_5__172861	7	Viruses	Preplasmiviricota	Tectiliviricetes	Rowavirales	Adenoviridae	Aviadenovirus	Fowl_aviadenovirus_5	172861
1366	fiber-2__YP_008719868__Turkey_aviadenovirus_5__1408258	fiber-2__YP_008719868__Turkey_aviadenovirus_5__1408258	fiber-2__YP_008719868__Turkey_aviadenovirus_5__1408258	7	Viruses	Preplasmiviricota	Tectiliviricetes	Rowavirales	Adenoviridae	Aviadenovirus	Turkey_aviadenovirus_5	1408258
988	hypothetical_protein_A3303_gp484__YP_009238989__Brazilian_marseillevirus__1813599	hypothetical_protein_MIMI_gp0181__YP_003986655__Acanthamoeba_polyphaga_mimivirus__212035	hypothetical_protein_MIMI_gp0181__YP_003986655__Acanthamoeba_polyphaga_mimivirus__212035	9	Viruses	Nucleocytoviricota	Megaviricetes	Imitervirales	Mimiviridae	Mimivirus	Acanthamoeba_polyphaga_mimivirus	212035
988	hypothetical_protein_A3303_gp484__YP_009238989__Brazilian_marseillevirus__1813599	hypothetical_protein_MIMI_gp0181__YP_003986655__Acanthamoeba_polyphaga_mimivirus__212035	hypothetical_protein_H012_gp176__YP_007354711__Acanthamoeba_polyphaga_moumouvirus__1269028	9	Viruses	Nucleocytoviricota	Megaviricetes	Imitervirales	Mimiviridae		Acanthamoeba_polyphaga_moumouvirus	1269028
988	hypothetical_protein_A3303_gp484__YP_009238989__Brazilian_marseillevirus__1813599	hypothetical_protein_MIMI_gp0181__YP_003986655__Acanthamoeba_polyphaga_mimivirus__212035	hypothetical_protein_MIMI_gp0911__YP_003987380__Acanthamoeba_polyphaga_mimivirus__212035	9	Viruses	Nucleocytoviricota	Megaviricetes	Imitervirales	Mimiviridae	Mimivirus	Acanthamoeba_polyphaga_mimivirus	212035
988	hypothetical_protein_A3303_gp484__YP_009238989__Brazilian_marseillevirus__1813599	hypothetical_protein_A3303_gp484__YP_009238989__Brazilian_marseillevirus__1813599	hypothetical_protein_B1750_gp036__YP_009345181__Noumeavirus__1955558	9	Viruses	Nucleocytoviricota	Megaviricetes	Pimascovirales	Marseilleviridae	Marseillevirus	Noumeavirus	1955558
988	hypothetical_protein_A3303_gp484__YP_009238989__Brazilian_marseillevirus__1813599	hypothetical_protein_A3303_gp484__YP_009238989__Brazilian_marseillevirus__1813599	hypothetical_protein_MEL_383__YP_009094884__Melbournevirus__1560514	9	Viruses	Nucleocytoviricota	Megaviricetes	Pimascovirales	Marseilleviridae	Marseillevirus	Melbournevirus	1560514
988	hypothetical_protein_A3303_gp484__YP_009238989__Brazilian_marseillevirus__1813599	hypothetical_protein_A3303_gp484__YP_009238989__Brazilian_marseillevirus__1813599	hypothetical_protein_MAR_ORF430__YP_003407154__Marseillevirus_marseillevirus__694581	9	Viruses	Nucleocytoviricota	Megaviricetes	Pimascovirales	Marseilleviridae	Marseillevirus	Marseillevirus_marseillevirus	694581
988	hypothetical_protein_A3303_gp484__YP_009238989__Brazilian_marseillevirus__1813599	hypothetical_protein_A3303_gp484__YP_009238989__Brazilian_marseillevirus__1813599	hypothetical_protein_LAU_0431__YP_004347393__Lausannevirus__999883	9	Viruses	Nucleocytoviricota	Megaviricetes	Pimascovirales	Marseilleviridae		Lausannevirus	999883
988	hypothetical_protein_A3303_gp484__YP_009238989__Brazilian_marseillevirus__1813599	hypothetical_protein_A3303_gp484__YP_009238989__Brazilian_marseillevirus__1813599	hypothetical_protein_D1R32_gp358__YP_009507120__Tunisvirus_fontaine2__1421067	9	Viruses	Nucleocytoviricota	Megaviricetes	Pimascovirales	Marseilleviridae		Tunisvirus_fontaine2	1421067
988	hypothetical_protein_A3303_gp484__YP_009238989__Brazilian_marseillevirus__1813599	hypothetical_protein_A3303_gp484__YP_009238989__Brazilian_marseillevirus__1813599	hypothetical_protein_A3303_gp484__YP_009238989__Brazilian_marseillevirus__1813599	9	Viruses	Nucleocytoviricota	Megaviricetes	Pimascovirales	Marseilleviridae	Marseillevirus	Brazilian_marseillevirus	1813599
2234	hypothetical_protein_ASN15_gp040__YP_009177061__Turkeypox_virus__336486	hypothetical_protein_ASN15_gp040__YP_009177061__Turkeypox_virus__336486	hypothetical_protein_HM89_gp067__YP_009046300__Pigeonpox_virus__10264	5	Viruses	Nucleocytoviricota	Pokkesviricetes	Chitovirales	Poxviridae	Avipoxvirus	Pigeonpox_virus	10264
2234	hypothetical_protein_ASN15_gp040__YP_009177061__Turkeypox_virus__336486	hypothetical_protein_ASN15_gp040__YP_009177061__Turkeypox_virus__336486	hypothetical_protein_C1178_gp064__YP_009447982__Flamingopox_virus_FGPVKD09__2059380	5	Viruses	Nucleocytoviricota	Pokkesviricetes	Chitovirales	Poxviridae	Avipoxvirus	Flamingopox_virus_FGPVKD09	2059380
2234	hypothetical_protein_ASN15_gp040__YP_009177061__Turkeypox_virus__336486	hypothetical_protein_ASN15_gp040__YP_009177061__Turkeypox_virus__336486	hypothetical_protein_HM90_gp068__YP_009046063__Penguinpox_virus__648998	5	Viruses	Nucleocytoviricota	Pokkesviricetes	Chitovirales	Poxviridae	Avipoxvirus	Penguinpox_virus	648998
2234	hypothetical_protein_ASN15_gp040__YP_009177061__Turkeypox_virus__336486	hypothetical_protein_ASN15_gp040__YP_009177061__Turkeypox_virus__336486	hypothetical_protein_ASN15_gp040__YP_009177061__Turkeypox_virus__336486	5	Viruses	Nucleocytoviricota	Pokkesviricetes	Chitovirales	Poxviridae	Avipoxvirus	Turkeypox_virus	336486
2234	hypothetical_protein_ASN15_gp040__YP_009177061__Turkeypox_virus__336486	putative_replication-associated_protein_1__YP_007392933__Cockroach_associated_cyclovirus_1__2050038	putative_replication-associated_protein_1__YP_007392933__Cockroach_associated_cyclovirus_1__2050038	5	Viruses	Cressdnaviricota	Arfiviricetes	Cirlivirales	Circoviridae	Cyclovirus	Cockroach_associated_cyclovirus_1	2050038
627	hypothetical_protein_B1750_gp333__YP_009345478__Noumeavirus__1955558	hypothetical_protein_ml_494__YP_009165460__Mollivirus_sibericum_Viruses.__X	hypothetical_protein_pmac_cds_341__YP_009481025__Pandoravirus_macleodensis__2107707	15	Viruses					Pandoravirus	Pandoravirus_macleodensis	2107707
627	hypothetical_protein_B1750_gp333__YP_009345478__Noumeavirus__1955558	hypothetical_protein_ml_494__YP_009165460__Mollivirus_sibericum_Viruses.__X	hypothetical_protein_ml_494__YP_009165460__Mollivirus_sibericum_Viruses.__X	15								X
627	hypothetical_protein_B1750_gp333__YP_009345478__Noumeavirus__1955558	hypothetical_protein_ml_494__YP_009165460__Mollivirus_sibericum_Viruses.__X	LamG_superfamily_incomplete_domain__YP_008437231__Pandoravirus_salinus__1349410	15	Viruses					Pandoravirus	Pandoravirus_salinus	1349410
627	hypothetical_protein_B1750_gp333__YP_009345478__Noumeavirus__1955558	hypothetical_protein_ml_494__YP_009165460__Mollivirus_sibericum_Viruses.__X	hypothetical_protein_pneo_cds_590__YP_009482200__Pandoravirus_neocaledonia__2107708	15	Viruses					Pandoravirus	Pandoravirus_neocaledonia	2107708
627	hypothetical_protein_B1750_gp333__YP_009345478__Noumeavirus__1955558	hypothetical_protein_ml_494__YP_009165460__Mollivirus_sibericum_Viruses.__X	hypothetical_protein_pqer_cds_418__YP_009483109__Pandoravirus_quercus__2107709	15	Viruses					Pandoravirus	Pandoravirus_quercus	2107709
627	hypothetical_protein_B1750_gp333__YP_009345478__Noumeavirus__1955558	hypothetical_protein_ml_494__YP_009165460__Mollivirus_sibericum_Viruses.__X	hypothetical_protein_TW95_gp1237__YP_009120206__Pandoravirus_inopinatum__1605721	15	Viruses					Pandoravirus	Pandoravirus_inopinatum	1605721
627	hypothetical_protein_B1750_gp333__YP_009345478__Noumeavirus__1955558	hypothetical_protein_ml_494__YP_009165460__Mollivirus_sibericum_Viruses.__X	hypothetical_protein_pdul_cds_468__YP_008319211__Pandoravirus_dulcis__1349409	15	Viruses					Pandoravirus	Pandoravirus_dulcis	1349409
627	hypothetical_protein_B1750_gp333__YP_009345478__Noumeavirus__1955558	hypothetical_protein_ml_494__YP_009165460__Mollivirus_sibericum_Viruses.__X	hypothetical_protein_H012_gp680__YP_007354221__Acanthamoeba_polyphaga_moumouvirus__1269028	15	Viruses	Nucleocytoviricota	Megaviricetes	Imitervirales	Mimiviridae		Acanthamoeba_polyphaga_moumouvirus	1269028
627	hypothetical_protein_B1750_gp333__YP_009345478__Noumeavirus__1955558	hypothetical_protein_ml_494__YP_009165460__Mollivirus_sibericum_Viruses.__X	hypothetical_protein_MIMI_gp0893__YP_003987362__Acanthamoeba_polyphaga_mimivirus__212035	15	Viruses	Nucleocytoviricota	Megaviricetes	Imitervirales	Mimiviridae	Mimivirus	Acanthamoeba_polyphaga_mimivirus	212035
627	hypothetical_protein_B1750_gp333__YP_009345478__Noumeavirus__1955558	hypothetical_protein_B1750_gp333__YP_009345478__Noumeavirus__1955558	hypothetical_protein_LAU_0135__YP_004347098__Lausannevirus__999883	15	Viruses	Nucleocytoviricota	Megaviricetes	Pimascovirales	Marseilleviridae		Lausannevirus	999883
627	hypothetical_protein_B1750_gp333__YP_009345478__Noumeavirus__1955558	hypothetical_protein_B1750_gp333__YP_009345478__Noumeavirus__1955558	hypothetical_protein_MEL_089__YP_009094590__Melbournevirus__1560514	15	Viruses	Nucleocytoviricota	Megaviricetes	Pimascovirales	Marseilleviridae	Marseillevirus	Melbournevirus	1560514
627	hypothetical_protein_B1750_gp333__YP_009345478__Noumeavirus__1955558	hypothetical_protein_B1750_gp333__YP_009345478__Noumeavirus__1955558	hypothetical_protein_B1750_gp333__YP_009345478__Noumeavirus__1955558	15	Viruses	Nucleocytoviricota	Megaviricetes	Pimascovirales	Marseilleviridae	Marseillevirus	Noumeavirus	1955558
627	hypothetical_protein_B1750_gp333__YP_009345478__Noumeavirus__1955558	hypothetical_protein_B1750_gp333__YP_009345478__Noumeavirus__1955558	hypothetical_protein_MAR_ORF104__YP_003406851__Marseillevirus_marseillevirus__694581	15	Viruses	Nucleocytoviricota	Megaviricetes	Pimascovirales	Marseilleviridae	Marseillevirus	Marseillevirus_marseillevirus	694581
627	hypothetical_protein_B1750_gp333__YP_009345478__Noumeavirus__1955558	hypothetical_protein_B1750_gp333__YP_009345478__Noumeavirus__1955558	hypothetical_protein_A3303_gp108__YP_009238613__Brazilian_marseillevirus__1813599	15	Viruses	Nucleocytoviricota	Megaviricetes	Pimascovirales	Marseilleviridae	Marseillevirus	Brazilian_marseillevirus	1813599
627	hypothetical_protein_B1750_gp333__YP_009345478__Noumeavirus__1955558	hypothetical_protein_B1750_gp333__YP_009345478__Noumeavirus__1955558	hypothetical_protein_D1R32_gp428__YP_009507190__Tunisvirus_fontaine2__1421067	15	Viruses	Nucleocytoviricota	Megaviricetes	Pimascovirales	Marseilleviridae		Tunisvirus_fontaine2	1421067
2864	group_I_intron_GIY-YIG_endonuclease__YP_009001269__Pithovirus_sibericum__1450746	hypothetical_protein_BNJ_00111__YP_009352526__Kaumoebavirus_Viruses.__X	hypothetical_protein_BNJ_00111__YP_009352526__Kaumoebavirus_Viruses.__X	4								X
2864	group_I_intron_GIY-YIG_endonuclease__YP_009001269__Pithovirus_sibericum__1450746	group_I_intron_GIY-YIG_endonuclease__YP_009001269__Pithovirus_sibericum__1450746	group_I_intron_GIY-YIG_endonuclease__YP_009001269__Pithovirus_sibericum__1450746	4	Viruses				Pithoviridae	Pithovirus	Pithovirus_sibericum	1450746
2864	group_I_intron_GIY-YIG_endonuclease__YP_009001269__Pithovirus_sibericum__1450746	putative_intron_encoded_endonuclease__YP_003987014__Acanthamoeba_polyphaga_mimivirus__212035	putative_intron_encoded_endonuclease__YP_003987014__Acanthamoeba_polyphaga_mimivirus__212035	4	Viruses	Nucleocytoviricota	Megaviricetes	Imitervirales	Mimiviridae	Mimivirus	Acanthamoeba_polyphaga_mimivirus	212035
2864	group_I_intron_GIY-YIG_endonuclease__YP_009001269__Pithovirus_sibericum__1450746	putative_intron_encoded_endonuclease__YP_003987014__Acanthamoeba_polyphaga_mimivirus__212035	Group_I_intron_endonuclease__YP_007354278__Acanthamoeba_polyphaga_moumouvirus__1269028	4	Viruses	Nucleocytoviricota	Megaviricetes	Imitervirales	Mimiviridae		Acanthamoeba_polyphaga_moumouvirus	1269028
1804	hypothetical_protein_D1R32_gp226__YP_009506988__Tunisvirus_fontaine2__1421067	hypothetical_protein_D1R32_gp226__YP_009506988__Tunisvirus_fontaine2__1421067	hypothetical_protein_D1R32_gp226__YP_009506988__Tunisvirus_fontaine2__1421067	6	Viruses	Nucleocytoviricota	Megaviricetes	Pimascovirales	Marseilleviridae		Tunisvirus_fontaine2	1421067
1804	hypothetical_protein_D1R32_gp226__YP_009506988__Tunisvirus_fontaine2__1421067	hypothetical_protein_D1R32_gp226__YP_009506988__Tunisvirus_fontaine2__1421067	hypothetical_protein_A3303_gp362__YP_009238867__Brazilian_marseillevirus__1813599	6	Viruses	Nucleocytoviricota	Megaviricetes	Pimascovirales	Marseilleviridae	Marseillevirus	Brazilian_marseillevirus	1813599
1804	hypothetical_protein_D1R32_gp226__YP_009506988__Tunisvirus_fontaine2__1421067	hypothetical_protein_D1R32_gp226__YP_009506988__Tunisvirus_fontaine2__1421067	hypothetical_protein_LAU_0317__YP_004347280__Lausannevirus__999883	6	Viruses	Nucleocytoviricota	Megaviricetes	Pimascovirales	Marseilleviridae		Lausannevirus	999883
1804	hypothetical_protein_D1R32_gp226__YP_009506988__Tunisvirus_fontaine2__1421067	hypothetical_protein_D1R32_gp226__YP_009506988__Tunisvirus_fontaine2__1421067	hypothetical_protein_B1750_gp151__YP_009345296__Noumeavirus__1955558	6	Viruses	Nucleocytoviricota	Megaviricetes	Pimascovirales	Marseilleviridae	Marseillevirus	Noumeavirus	1955558
1804	hypothetical_protein_D1R32_gp226__YP_009506988__Tunisvirus_fontaine2__1421067	hypothetical_protein_MEL_271__YP_009094772__Melbournevirus__1560514	hypothetical_protein_MEL_271__YP_009094772__Melbournevirus__1560514	6	Viruses	Nucleocytoviricota	Megaviricetes	Pimascovirales	Marseilleviridae	Marseillevirus	Melbournevirus	1560514
1804	hypothetical_protein_D1R32_gp226__YP_009506988__Tunisvirus_fontaine2__1421067	hypothetical_protein_MEL_271__YP_009094772__Melbournevirus__1560514	hypothetical_protein_MAR_ORF302__YP_003407036__Marseillevirus_marseillevirus__694581	6	Viruses	Nucleocytoviricota	Megaviricetes	Pimascovirales	Marseilleviridae	Marseillevirus	Marseillevirus_marseillevirus	694581
1803	hypothetical_protein_D1U33_gp046__YP_009508674__Common_midwife_toad_virus__540070	hypothetical_protein_KM759_gp045__YP_010087918__Lymphocystis_disease_virus_4__2704413	hypothetical_protein_KM759_gp045__YP_010087918__Lymphocystis_disease_virus_4__2704413	6	Viruses	Nucleocytoviricota	Megaviricetes	Pimascovirales	Iridoviridae	Lymphocystivirus	Lymphocystis_disease_virus_4	2704413
1803	hypothetical_protein_D1U33_gp046__YP_009508674__Common_midwife_toad_virus__540070	hypothetical_protein_KM759_gp045__YP_010087918__Lymphocystis_disease_virus_4__2704413	hypothetical_protein_BZK12_gp026__YP_009342094__Lymphocystis_disease_virus_Sa__1898060	6	Viruses	Nucleocytoviricota	Megaviricetes	Pimascovirales	Iridoviridae	Lymphocystivirus	Lymphocystis_disease_virus_Sa	1898060
1803	hypothetical_protein_D1U33_gp046__YP_009508674__Common_midwife_toad_virus__540070	hypothetical_protein_D1U33_gp046__YP_009508674__Common_midwife_toad_virus__540070	hypothetical_protein_BGV90_gp045__YP_009272756__Ranavirus_maximus__1887314	6	Viruses	Nucleocytoviricota	Megaviricetes	Pimascovirales	Iridoviridae	Ranavirus	Ranavirus_maximus	1887314
1803	hypothetical_protein_D1U33_gp046__YP_009508674__Common_midwife_toad_virus__540070	hypothetical_protein_D1U33_gp046__YP_009508674__Common_midwife_toad_virus__540070	hypothetical_protein_SERV_ORF48__YP_009259434__Short-finned_eel_ranavirus__638660	6	Viruses	Nucleocytoviricota	Megaviricetes	Pimascovirales	Iridoviridae	Ranavirus	Short-finned_eel_ranavirus	638660
1803	hypothetical_protein_D1U33_gp046__YP_009508674__Common_midwife_toad_virus__540070	hypothetical_protein_D1U33_gp046__YP_009508674__Common_midwife_toad_virus__540070	hypothetical_protein_D1R28_gp066__YP_009506724__Bohle_iridovirus__100220	6	Viruses	Nucleocytoviricota	Megaviricetes	Pimascovirales	Iridoviridae	Ranavirus	Bohle_iridovirus	100220
1803	hypothetical_protein_D1U33_gp046__YP_009508674__Common_midwife_toad_virus__540070	hypothetical_protein_D1U33_gp046__YP_009508674__Common_midwife_toad_virus__540070	hypothetical_protein_D1U33_gp046__YP_009508674__Common_midwife_toad_virus__540070	6	Viruses	Nucleocytoviricota	Megaviricetes	Pimascovirales	Iridoviridae	Ranavirus	Common_midwife_toad_virus	540070
5770	hypothetical_protein_JO84_gp133__YP_009052416__Aureococcus_anophagefferens_virus__1474867	hypothetical_protein_JO84_gp133__YP_009052416__Aureococcus_anophagefferens_virus__1474867	hypothetical_protein_JO84_gp133__YP_009052416__Aureococcus_anophagefferens_virus__1474867	2	Viruses	Nucleocytoviricota	Megaviricetes	Algavirales	Phycodnaviridae		Aureococcus_anophagefferens_virus	1474867
5770	hypothetical_protein_JO84_gp133__YP_009052416__Aureococcus_anophagefferens_virus__1474867	hypothetical_protein_JO84_gp139__YP_009052410__Aureococcus_anophagefferens_virus__1474867	hypothetical_protein_JO84_gp139__YP_009052410__Aureococcus_anophagefferens_virus__1474867	2	Viruses	Nucleocytoviricota	Megaviricetes	Algavirales	Phycodnaviridae		Aureococcus_anophagefferens_virus	1474867
164	DNA_ligase__YP_007676235__Micromonas_pusilla_virus_12T__755272	hypothetical_protein_D1R72_gp126__YP_009507523__Heterosigma_akashiwo_virus_01__97195	hypothetical_protein_D1R72_gp126__YP_009507523__Heterosigma_akashiwo_virus_01__97195	48	Viruses	Nucleocytoviricota	Megaviricetes	Algavirales	Phycodnaviridae	Raphidovirus	Heterosigma_akashiwo_virus_01	97195
164	DNA_ligase__YP_007676235__Micromonas_pusilla_virus_12T__755272	hypothetical_protein_MPVG_00079__YP_007676147__Micromonas_pusilla_virus_12T__755272	hypothetical_protein_ATCV1_Z719L__YP_001427200__Acanthocystis_turfacea_chlorella_virus_1__322019	48	Viruses	Nucleocytoviricota	Megaviricetes	Algavirales	Phycodnaviridae	Chlorovirus	Acanthocystis_turfacea_chlorella_virus_1	322019
164	DNA_ligase__YP_007676235__Micromonas_pusilla_virus_12T__755272	hypothetical_protein_MPVG_00079__YP_007676147__Micromonas_pusilla_virus_12T__755272	hypothetical_protein_OLNG_00096__YP_007674738__Ostreococcus_lucimarinus_virus_OlV5__754064	48	Viruses	Nucleocytoviricota	Megaviricetes	Algavirales	Phycodnaviridae	Prasinovirus	Ostreococcus_lucimarinus_virus_OlV5	754064
164	DNA_ligase__YP_007676235__Micromonas_pusilla_virus_12T__755272	hypothetical_protein_MPVG_00079__YP_007676147__Micromonas_pusilla_virus_12T__755272	mRNA_guanylyltransferase__NP_048451__Paramecium_bursaria_Chlorella_virus_1__10506	48	Viruses	Nucleocytoviricota	Megaviricetes	Algavirales	Phycodnaviridae	Chlorovirus	Paramecium_bursaria_Chlorella_virus_1	10506
164	DNA_ligase__YP_007676235__Micromonas_pusilla_virus_12T__755272	hypothetical_protein_MPVG_00079__YP_007676147__Micromonas_pusilla_virus_12T__755272	hypothetical_protein_MPVG_00079__YP_007676147__Micromonas_pusilla_virus_12T__755272	48	Viruses	Nucleocytoviricota	Megaviricetes	Algavirales	Phycodnaviridae	Prasinovirus	Micromonas_pusilla_virus_12T	755272
164	DNA_ligase__YP_007676235__Micromonas_pusilla_virus_12T__755272	hypothetical_protein_MPVG_00079__YP_007676147__Micromonas_pusilla_virus_12T__755272	putative_mRNA-capping_enzyme__YP_001648255__Ostreococcus_tauri_virus_OtV5__1785753	48	Viruses	Nucleocytoviricota	Megaviricetes	Algavirales	Phycodnaviridae	Prasinovirus	Ostreococcus_tauri_virus_OtV5	1785753
164	DNA_ligase__YP_007676235__Micromonas_pusilla_virus_12T__755272	hypothetical_protein_MPVG_00079__YP_007676147__Micromonas_pusilla_virus_12T__755272	hypothetical_protein_MpV1_160__YP_004062043__Micromonas_sp._RCC1109_virus_MpV1__880161	48	Viruses	Nucleocytoviricota	Megaviricetes	Algavirales	Phycodnaviridae	Prasinovirus	Micromonas_sp._RCC1109_virus_MpV1	880161
164	DNA_ligase__YP_007676235__Micromonas_pusilla_virus_12T__755272	hypothetical_protein_MPVG_00079__YP_007676147__Micromonas_pusilla_virus_12T__755272	hypothetical_protein_OlV1_121c__YP_004061754__Ostreococcus_lucimarinus_virus_1__880162	48	Viruses	Nucleocytoviricota	Megaviricetes	Algavirales	Phycodnaviridae	Prasinovirus	Ostreococcus_lucimarinus_virus_1	880162
164	DNA_ligase__YP_007676235__Micromonas_pusilla_virus_12T__755272	hypothetical_protein_MPVG_00079__YP_007676147__Micromonas_pusilla_virus_12T__755272	mRNA-capping_enzyme_-mRNA_guanylyltransferase-__YP_009325558__Only_Syngen_Nebraska_virus_5__1917232	48	Viruses	Nucleocytoviricota	Megaviricetes	Algavirales	Phycodnaviridae	Chlorovirus	Only_Syngen_Nebraska_virus_5	1917232
164	DNA_ligase__YP_007676235__Micromonas_pusilla_virus_12T__755272	hypothetical_protein_MPVG_00079__YP_007676147__Micromonas_pusilla_virus_12T__755272	hypothetical_protein_AP053_gp165__YP_009172925__Ostreococcus_mediterraneus_virus_1__1663210	48	Viruses	Nucleocytoviricota	Megaviricetes	Algavirales	Phycodnaviridae	Prasinovirus	Ostreococcus_mediterraneus_virus_1	1663210
164	DNA_ligase__YP_007676235__Micromonas_pusilla_virus_12T__755272	hypothetical_protein_MPVG_00079__YP_007676147__Micromonas_pusilla_virus_12T__755272	hypothetical_protein_FR483_N128R__YP_001425760__Paramecium_bursaria_Chlorella_virus_FR483__399781	48	Viruses	Nucleocytoviricota	Megaviricetes	Algavirales	Phycodnaviridae	Chlorovirus	Paramecium_bursaria_Chlorella_virus_FR483	399781
164	DNA_ligase__YP_007676235__Micromonas_pusilla_virus_12T__755272	hypothetical_protein_MPVG_00079__YP_007676147__Micromonas_pusilla_virus_12T__755272	hypothetical_protein_OtV2_145__YP_004063578__Ostreococcus_tauri_virus_2__696472	48	Viruses	Nucleocytoviricota	Megaviricetes	Algavirales	Phycodnaviridae	Prasinovirus	Ostreococcus_tauri_virus_2	696472
164	DNA_ligase__YP_007676235__Micromonas_pusilla_virus_12T__755272	hypothetical_protein_MPVG_00079__YP_007676147__Micromonas_pusilla_virus_12T__755272	hypothetical_protein_APZ24_gp161__YP_009172652__Ostreococcus_lucimarinus_virus_2__1663208	48	Viruses	Nucleocytoviricota	Megaviricetes	Algavirales	Phycodnaviridae	Prasinovirus	Ostreococcus_lucimarinus_virus_2	1663208
164	DNA_ligase__YP_007676235__Micromonas_pusilla_virus_12T__755272	hypothetical_protein_MPVG_00079__YP_007676147__Micromonas_pusilla_virus_12T__755272	hypothetical_protein_AP054_gp113__YP_009173125__Ostreococcus_lucimarinus_virus_7__1663209	48	Viruses	Nucleocytoviricota	Megaviricetes	Algavirales	Phycodnaviridae	Prasinovirus	Ostreococcus_lucimarinus_virus_7	1663209
164	DNA_ligase__YP_007676235__Micromonas_pusilla_virus_12T__755272	ligase__YP_009553143__Drosophila_innubila_nudivirus__2057187	ACH96251.1_dnalig-like_protein__YP_009345935__Kallithea_virus__1654582	48	Viruses		Naldaviricetes	Lefavirales	Nudiviridae	Alphanudivirus	Kallithea_virus	1654582
164	DNA_ligase__YP_007676235__Micromonas_pusilla_virus_12T__755272	ligase__YP_009553143__Drosophila_innubila_nudivirus__2057187	dnalig__YP_002321432__Oryctes_rhinoceros_nudivirus__92521	48	Viruses		Naldaviricetes	Lefavirales	Nudiviridae	Alphanudivirus	Oryctes_rhinoceros_nudivirus	92521
164	DNA_ligase__YP_007676235__Micromonas_pusilla_virus_12T__755272	ligase__YP_009553143__Drosophila_innubila_nudivirus__2057187	ligase__YP_009553143__Drosophila_innubila_nudivirus__2057187	48	Viruses		Naldaviricetes	Lefavirales	Nudiviridae	Alphanudivirus	Drosophila_innubila_nudivirus	2057187
164	DNA_ligase__YP_007676235__Micromonas_pusilla_virus_12T__755272	ligase__YP_009553143__Drosophila_innubila_nudivirus__2057187	DNA_ligase__YP_009551785__Esparto_virus__2072209	48	Viruses		Naldaviricetes	Lefavirales	Nudiviridae	Alphanudivirus	Esparto_virus	2072209
164	DNA_ligase__YP_007676235__Micromonas_pusilla_virus_12T__755272	ligase__YP_009553143__Drosophila_innubila_nudivirus__2057187	DNAlig__YP_009553459__Tomelloso_virus__2053981	48	Viruses		Naldaviricetes	Lefavirales	Nudiviridae	Alphanudivirus	Tomelloso_virus	2053981
164	DNA_ligase__YP_007676235__Micromonas_pusilla_virus_12T__755272	DNA_ligase__YP_007676235__Micromonas_pusilla_virus_12T__755272	hypothetical_protein_AP053_gp245__YP_009172949__Ostreococcus_mediterraneus_virus_1__1663210	48	Viruses	Nucleocytoviricota	Megaviricetes	Algavirales	Phycodnaviridae	Prasinovirus	Ostreococcus_mediterraneus_virus_1	1663210
164	DNA_ligase__YP_007676235__Micromonas_pusilla_virus_12T__755272	DNA_ligase__YP_007676235__Micromonas_pusilla_virus_12T__755272	DNA_ligase__YP_007676235__Micromonas_pusilla_virus_12T__755272	48	Viruses	Nucleocytoviricota	Megaviricetes	Algavirales	Phycodnaviridae	Prasinovirus	Micromonas_pusilla_virus_12T	755272
164	DNA_ligase__YP_007676235__Micromonas_pusilla_virus_12T__755272	DNA_ligase__YP_007676235__Micromonas_pusilla_virus_12T__755272	ATP-dependent_DNA_ligase__YP_009345501__Noumeavirus__1955558	48	Viruses	Nucleocytoviricota	Megaviricetes	Pimascovirales	Marseilleviridae	Marseillevirus	Noumeavirus	1955558
164	DNA_ligase__YP_007676235__Micromonas_pusilla_virus_12T__755272	DNA_ligase__YP_007676235__Micromonas_pusilla_virus_12T__755272	ATP-dependent_DNA_ligase__YP_009507209__Tunisvirus_fontaine2__1421067	48	Viruses	Nucleocytoviricota	Megaviricetes	Pimascovirales	Marseilleviridae		Tunisvirus_fontaine2	1421067
164	DNA_ligase__YP_007676235__Micromonas_pusilla_virus_12T__755272	DNA_ligase__YP_007676235__Micromonas_pusilla_virus_12T__755272	hypothetical_protein_MpV1_183c__YP_004062066__Micromonas_sp._RCC1109_virus_MpV1__880161	48	Viruses	Nucleocytoviricota	Megaviricetes	Algavirales	Phycodnaviridae	Prasinovirus	Micromonas_sp._RCC1109_virus_MpV1	880161
164	DNA_ligase__YP_007676235__Micromonas_pusilla_virus_12T__755272	DNA_ligase__YP_007676235__Micromonas_pusilla_virus_12T__755272	ATP-dependent_DNA_ligase__YP_009238590__Brazilian_marseillevirus__1813599	48	Viruses	Nucleocytoviricota	Megaviricetes	Pimascovirales	Marseilleviridae	Marseillevirus	Brazilian_marseillevirus	1813599
164	DNA_ligase__YP_007676235__Micromonas_pusilla_virus_12T__755272	DNA_ligase__YP_007676235__Micromonas_pusilla_virus_12T__755272	hypothetical_protein_IM014_gp134__YP_009927224__African_swine_fever_virus__10497	48	Viruses	Nucleocytoviricota	Pokkesviricetes	Asfuvirales	Asfarviridae	Asfivirus	African_swine_fever_virus	10497
164	DNA_ligase__YP_007676235__Micromonas_pusilla_virus_12T__755272	DNA_ligase__YP_007676235__Micromonas_pusilla_virus_12T__755272	ATP-dependent_DNA_ligase__YP_009094561__Melbournevirus__1560514	48	Viruses	Nucleocytoviricota	Megaviricetes	Pimascovirales	Marseilleviridae	Marseillevirus	Melbournevirus	1560514
164	DNA_ligase__YP_007676235__Micromonas_pusilla_virus_12T__755272	DNA_ligase__YP_007676235__Micromonas_pusilla_virus_12T__755272	NP419L__YP_009703156__African_swine_fever_virus__10497	48	Viruses	Nucleocytoviricota	Pokkesviricetes	Asfuvirales	Asfarviridae	Asfivirus	African_swine_fever_virus	10497
164	DNA_ligase__YP_007676235__Micromonas_pusilla_virus_12T__755272	DNA_ligase__YP_007676235__Micromonas_pusilla_virus_12T__755272	DNA_ligase,_phage-associated__YP_009352518__Kaumoebavirus_Viruses.__X	48								X
164	DNA_ligase__YP_007676235__Micromonas_pusilla_virus_12T__755272	DNA_ligase__YP_007676235__Micromonas_pusilla_virus_12T__755272	ATP-dependent_DNA_ligase__YP_009325800__Only_Syngen_Nebraska_virus_5__1917232	48	Viruses	Nucleocytoviricota	Megaviricetes	Algavirales	Phycodnaviridae	Chlorovirus	Only_Syngen_Nebraska_virus_5	1917232
164	DNA_ligase__YP_007676235__Micromonas_pusilla_virus_12T__755272	DNA_ligase__YP_007676235__Micromonas_pusilla_virus_12T__755272	ATP-dependent_DNA_ligase__NP_048900__Paramecium_bursaria_Chlorella_virus_1__10506	48	Viruses	Nucleocytoviricota	Megaviricetes	Algavirales	Phycodnaviridae	Chlorovirus	Paramecium_bursaria_Chlorella_virus_1	10506
164	DNA_ligase__YP_007676235__Micromonas_pusilla_virus_12T__755272	DNA_ligase__YP_007676235__Micromonas_pusilla_virus_12T__755272	ATP-dependent_DNA_ligase__YP_003406819__Marseillevirus_marseillevirus__694581	48	Viruses	Nucleocytoviricota	Megaviricetes	Pimascovirales	Marseilleviridae	Marseillevirus	Marseillevirus_marseillevirus	694581
164	DNA_ligase__YP_007676235__Micromonas_pusilla_virus_12T__755272	DNA_ligase__YP_007676235__Micromonas_pusilla_virus_12T__755272	hypothetical_protein_OlV1_181c__YP_004061813__Ostreococcus_lucimarinus_virus_1__880162	48	Viruses	Nucleocytoviricota	Megaviricetes	Algavirales	Phycodnaviridae	Prasinovirus	Ostreococcus_lucimarinus_virus_1	880162
164	DNA_ligase__YP_007676235__Micromonas_pusilla_virus_12T__755272	DNA_ligase__YP_007676235__Micromonas_pusilla_virus_12T__755272	hypothetical_protein_ATCV1_Z187L__YP_001426668__Acanthocystis_turfacea_chlorella_virus_1__322019	48	Viruses	Nucleocytoviricota	Megaviricetes	Algavirales	Phycodnaviridae	Chlorovirus	Acanthocystis_turfacea_chlorella_virus_1	322019
164	DNA_ligase__YP_007676235__Micromonas_pusilla_virus_12T__755272	DNA_ligase__YP_007676235__Micromonas_pusilla_virus_12T__755272	ATP-dependent_DNA_ligase__YP_004347077__Lausannevirus__999883	48	Viruses	Nucleocytoviricota	Megaviricetes	Pimascovirales	Marseilleviridae		Lausannevirus	999883
164	DNA_ligase__YP_007676235__Micromonas_pusilla_virus_12T__755272	DNA_ligase__YP_007676235__Micromonas_pusilla_virus_12T__755272	DNA_ligase,_putative__YP_004063602__Ostreococcus_tauri_virus_2__696472	48	Viruses	Nucleocytoviricota	Megaviricetes	Algavirales	Phycodnaviridae	Prasinovirus	Ostreococcus_tauri_virus_2	696472
164	DNA_ligase__YP_007676235__Micromonas_pusilla_virus_12T__755272	DNA_ligase__YP_007676235__Micromonas_pusilla_virus_12T__755272	NP419L__YP_009704052__African_swine_fever_virus_Georgia_2007_1__874269	48	Viruses	Nucleocytoviricota	Pokkesviricetes	Asfuvirales	Asfarviridae	Asfivirus	African_swine_fever_virus_Georgia_2007/1	874269
164	DNA_ligase__YP_007676235__Micromonas_pusilla_virus_12T__755272	DNA_ligase__YP_007676235__Micromonas_pusilla_virus_12T__755272	hypothetical_protein_GMAR_ORF10__YP_009310127__Golden_Marseillevirus__1720526	48	Viruses	Nucleocytoviricota	Megaviricetes	Pimascovirales	Marseilleviridae	Marseillevirus	Golden_Marseillevirus	1720526
164	DNA_ligase__YP_007676235__Micromonas_pusilla_virus_12T__755272	DNA_ligase__YP_007676235__Micromonas_pusilla_virus_12T__755272	ATP-dependent_DNA_ligase__YP_009001365__Pithovirus_sibericum__1450746	48	Viruses				Pithoviridae	Pithovirus	Pithovirus_sibericum	1450746
164	DNA_ligase__YP_007676235__Micromonas_pusilla_virus_12T__755272	DNA_ligase__YP_007676235__Micromonas_pusilla_virus_12T__755272	DNA_ligase__YP_009702347__African_swine_fever_virus__10497	48	Viruses	Nucleocytoviricota	Pokkesviricetes	Asfuvirales	Asfarviridae	Asfivirus	African_swine_fever_virus	10497
164	DNA_ligase__YP_007676235__Micromonas_pusilla_virus_12T__755272	DNA_ligase__YP_007676235__Micromonas_pusilla_virus_12T__755272	hypothetical_protein_APZ24_gp257__YP_009172682__Ostreococcus_lucimarinus_virus_2__1663208	48	Viruses	Nucleocytoviricota	Megaviricetes	Algavirales	Phycodnaviridae	Prasinovirus	Ostreococcus_lucimarinus_virus_2	1663208
164	DNA_ligase__YP_007676235__Micromonas_pusilla_virus_12T__755272	DNA_ligase__YP_007676235__Micromonas_pusilla_virus_12T__755272	hypothetical_protein_AP054_gp235__YP_009173185__Ostreococcus_lucimarinus_virus_7__1663209	48	Viruses	Nucleocytoviricota	Megaviricetes	Algavirales	Phycodnaviridae	Prasinovirus	Ostreococcus_lucimarinus_virus_7	1663209
164	DNA_ligase__YP_007676235__Micromonas_pusilla_virus_12T__755272	DNA_ligase__YP_007676235__Micromonas_pusilla_virus_12T__755272	putative_DNA_ligase__YP_001648281__Ostreococcus_tauri_virus_OtV5__1785753	48	Viruses	Nucleocytoviricota	Megaviricetes	Algavirales	Phycodnaviridae	Prasinovirus	Ostreococcus_tauri_virus_OtV5	1785753
164	DNA_ligase__YP_007676235__Micromonas_pusilla_virus_12T__755272	DNA_ligase__YP_007676235__Micromonas_pusilla_virus_12T__755272	DNA_ligase__YP_007674715__Ostreococcus_lucimarinus_virus_OlV5__754064	48	Viruses	Nucleocytoviricota	Megaviricetes	Algavirales	Phycodnaviridae	Prasinovirus	Ostreococcus_lucimarinus_virus_OlV5	754064
164	DNA_ligase__YP_007676235__Micromonas_pusilla_virus_12T__755272	DNA_ligase__YP_007676235__Micromonas_pusilla_virus_12T__755272	pNP419L__YP_009703369__African_swine_fever_virus__10497	48	Viruses	Nucleocytoviricota	Pokkesviricetes	Asfuvirales	Asfarviridae	Asfivirus	African_swine_fever_virus	10497
164	DNA_ligase__YP_007676235__Micromonas_pusilla_virus_12T__755272	DNA_ligase__YP_007676235__Micromonas_pusilla_virus_12T__755272	DNA_ligase__YP_009702666__African_swine_fever_virus__10497	48	Viruses	Nucleocytoviricota	Pokkesviricetes	Asfuvirales	Asfarviridae	Asfivirus	African_swine_fever_virus	10497
164	DNA_ligase__YP_007676235__Micromonas_pusilla_virus_12T__755272	putative_mRNA_capping_enzyme__YP_294211__Emiliania_huxleyi_virus_86__181082	putative_mRNA_capping_enzyme__YP_294211__Emiliania_huxleyi_virus_86__181082	48	Viruses	Nucleocytoviricota	Megaviricetes	Algavirales	Phycodnaviridae	Coccolithovirus	Emiliania_huxleyi_virus_86	181082
164	DNA_ligase__YP_007676235__Micromonas_pusilla_virus_12T__755272	hypothetical_protein_crov474__YP_003970107__Cafeteria_roenbergensis_virus_BV-PW1__693272	hypothetical_protein_crov474__YP_003970107__Cafeteria_roenbergensis_virus_BV-PW1__693272	48	Viruses	Nucleocytoviricota	Megaviricetes	Imitervirales	Mimiviridae	Cafeteriavirus	Cafeteria_roenbergensis_virus_BV-PW1	693272
493	hypothetical_protein_pqer_cds_187__YP_009482878__Pandoravirus_quercus__2107709	hypothetical_protein_pqer_cds_38__YP_009482729__Pandoravirus_quercus__2107709	hypothetical_protein_pdul_cds_20__YP_008318560__Pandoravirus_dulcis__1349409	20	Viruses					Pandoravirus	Pandoravirus_dulcis	1349409
493	hypothetical_protein_pqer_cds_187__YP_009482878__Pandoravirus_quercus__2107709	hypothetical_protein_pqer_cds_38__YP_009482729__Pandoravirus_quercus__2107709	hypothetical_protein_pneo_cds_65__YP_009481675__Pandoravirus_neocaledonia__2107708	20	Viruses					Pandoravirus	Pandoravirus_neocaledonia	2107708
493	hypothetical_protein_pqer_cds_187__YP_009482878__Pandoravirus_quercus__2107709	hypothetical_protein_pqer_cds_38__YP_009482729__Pandoravirus_quercus__2107709	hypothetical_protein_pmac_cds_61__YP_009480745__Pandoravirus_macleodensis__2107707	20	Viruses					Pandoravirus	Pandoravirus_macleodensis	2107707
493	hypothetical_protein_pqer_cds_187__YP_009482878__Pandoravirus_quercus__2107709	hypothetical_protein_pqer_cds_38__YP_009482729__Pandoravirus_quercus__2107709	hypothetical_protein_pqer_cds_38__YP_009482729__Pandoravirus_quercus__2107709	20	Viruses					Pandoravirus	Pandoravirus_quercus	2107709
493	hypothetical_protein_pqer_cds_187__YP_009482878__Pandoravirus_quercus__2107709	hypothetical_protein_psal_cds_1366__YP_008438846__Pandoravirus_salinus__1349410	hypothetical_protein_pdul_cds_111__YP_008318685__Pandoravirus_dulcis__1349409	20	Viruses					Pandoravirus	Pandoravirus_dulcis	1349409
493	hypothetical_protein_pqer_cds_187__YP_009482878__Pandoravirus_quercus__2107709	hypothetical_protein_psal_cds_1366__YP_008438846__Pandoravirus_salinus__1349410	hypothetical_protein_pneo_cds_150__YP_009481760__Pandoravirus_neocaledonia__2107708	20	Viruses					Pandoravirus	Pandoravirus_neocaledonia	2107708
493	hypothetical_protein_pqer_cds_187__YP_009482878__Pandoravirus_quercus__2107709	hypothetical_protein_psal_cds_1366__YP_008438846__Pandoravirus_salinus__1349410	hypothetical_protein_pqer_cds_739__YP_009483430__Pandoravirus_quercus__2107709	20	Viruses					Pandoravirus	Pandoravirus_quercus	2107709
493	hypothetical_protein_pqer_cds_187__YP_009482878__Pandoravirus_quercus__2107709	hypothetical_protein_psal_cds_1366__YP_008438846__Pandoravirus_salinus__1349410	hypothetical_protein_pqer_cds_948__YP_009483639__Pandoravirus_quercus__2107709	20	Viruses					Pandoravirus	Pandoravirus_quercus	2107709
493	hypothetical_protein_pqer_cds_187__YP_009482878__Pandoravirus_quercus__2107709	hypothetical_protein_psal_cds_1366__YP_008438846__Pandoravirus_salinus__1349410	hypothetical_protein_psal_cds_1109__YP_009430121__Pandoravirus_salinus__1349410	20	Viruses					Pandoravirus	Pandoravirus_salinus	1349410
493	hypothetical_protein_pqer_cds_187__YP_009482878__Pandoravirus_quercus__2107709	hypothetical_protein_psal_cds_1366__YP_008438846__Pandoravirus_salinus__1349410	hypothetical_protein_pdul_cds_845__YP_008319728__Pandoravirus_dulcis__1349409	20	Viruses					Pandoravirus	Pandoravirus_dulcis	1349409
493	hypothetical_protein_pqer_cds_187__YP_009482878__Pandoravirus_quercus__2107709	hypothetical_protein_psal_cds_1366__YP_008438846__Pandoravirus_salinus__1349410	hypothetical_protein_psal_cds_1366__YP_008438846__Pandoravirus_salinus__1349410	20	Viruses					Pandoravirus	Pandoravirus_salinus	1349410
493	hypothetical_protein_pqer_cds_187__YP_009482878__Pandoravirus_quercus__2107709	hypothetical_protein_psal_cds_1366__YP_008438846__Pandoravirus_salinus__1349410	hypothetical_protein_TW95_gp0338__YP_009119307__Pandoravirus_inopinatum__1605721	20	Viruses					Pandoravirus	Pandoravirus_inopinatum	1605721
493	hypothetical_protein_pqer_cds_187__YP_009482878__Pandoravirus_quercus__2107709	hypothetical_protein_psal_cds_1366__YP_008438846__Pandoravirus_salinus__1349410	hypothetical_protein_TW95_gp0768__YP_009119737__Pandoravirus_inopinatum__1605721	20	Viruses					Pandoravirus	Pandoravirus_inopinatum	1605721
493	hypothetical_protein_pqer_cds_187__YP_009482878__Pandoravirus_quercus__2107709	hypothetical_protein_psal_cds_1366__YP_008438846__Pandoravirus_salinus__1349410	hypothetical_protein_psal_cds_722__YP_008437771__Pandoravirus_salinus__1349410	20	Viruses					Pandoravirus	Pandoravirus_salinus	1349410
493	hypothetical_protein_pqer_cds_187__YP_009482878__Pandoravirus_quercus__2107709	hypothetical_protein_psal_cds_825__YP_008437935__Pandoravirus_salinus__1349410	hypothetical_protein_psal_cds_825__YP_008437935__Pandoravirus_salinus__1349410	20	Viruses					Pandoravirus	Pandoravirus_salinus	1349410
493	hypothetical_protein_pqer_cds_187__YP_009482878__Pandoravirus_quercus__2107709	hypothetical_protein_psal_cds_825__YP_008437935__Pandoravirus_salinus__1349410	hypothetical_protein_TW95_gp0668__YP_009119637__Pandoravirus_inopinatum__1605721	20	Viruses					Pandoravirus	Pandoravirus_inopinatum	1605721
493	hypothetical_protein_pqer_cds_187__YP_009482878__Pandoravirus_quercus__2107709	hypothetical_protein_pqer_cds_187__YP_009482878__Pandoravirus_quercus__2107709	hypothetical_protein_TW95_gp1624__YP_009120593__Pandoravirus_inopinatum__1605721	20	Viruses					Pandoravirus	Pandoravirus_inopinatum	1605721
493	hypothetical_protein_pqer_cds_187__YP_009482878__Pandoravirus_quercus__2107709	hypothetical_protein_pqer_cds_187__YP_009482878__Pandoravirus_quercus__2107709	hypothetical_protein_pdul_cds_244__YP_008318871__Pandoravirus_dulcis__1349409	20	Viruses					Pandoravirus	Pandoravirus_dulcis	1349409
493	hypothetical_protein_pqer_cds_187__YP_009482878__Pandoravirus_quercus__2107709	hypothetical_protein_pqer_cds_187__YP_009482878__Pandoravirus_quercus__2107709	hypothetical_protein_psal_cds_195__YP_008436769__Pandoravirus_salinus__1349410	20	Viruses					Pandoravirus	Pandoravirus_salinus	1349410
493	hypothetical_protein_pqer_cds_187__YP_009482878__Pandoravirus_quercus__2107709	hypothetical_protein_pqer_cds_187__YP_009482878__Pandoravirus_quercus__2107709	hypothetical_protein_pqer_cds_187__YP_009482878__Pandoravirus_quercus__2107709	20	Viruses					Pandoravirus	Pandoravirus_quercus	2107709
5769	hypothetical_protein_pv_32__YP_009000934__Pithovirus_sibericum__1450746	hypothetical_protein_pv_32__YP_009000934__Pithovirus_sibericum__1450746	hypothetical_protein_pv_32__YP_009000934__Pithovirus_sibericum__1450746	2	Viruses				Pithoviridae	Pithovirus	Pithovirus_sibericum	1450746
5769	hypothetical_protein_pv_32__YP_009000934__Pithovirus_sibericum__1450746	hypothetical_protein_pv_36__YP_009000938__Pithovirus_sibericum__1450746	hypothetical_protein_pv_36__YP_009000938__Pithovirus_sibericum__1450746	2	Viruses				Pithoviridae	Pithovirus	Pithovirus_sibericum	1450746
769	protein_phosphatase_2C__YP_008004342__Choristoneura_biennis_entomopoxvirus__10288	putative_family_2C_serine_threonine_phosphatase__YP_003970108__Cafeteria_roenbergensis_virus_BV-PW1__693272	protein_phosphatase_1B__YP_008004539__Choristoneura_rosaceana_entomopoxvirus_L__1293539	12	Viruses	Nucleocytoviricota	Pokkesviricetes	Chitovirales	Poxviridae	Betaentomopoxvirus	Choristoneura_rosaceana_entomopoxvirus_'L'	1293539
769	protein_phosphatase_2C__YP_008004342__Choristoneura_biennis_entomopoxvirus__10288	putative_family_2C_serine_threonine_phosphatase__YP_003970108__Cafeteria_roenbergensis_virus_BV-PW1__693272	protein_phosphatase_1B__YP_008004237__Choristoneura_biennis_entomopoxvirus__10288	12	Viruses	Nucleocytoviricota	Pokkesviricetes	Chitovirales	Poxviridae	Betaentomopoxvirus	Choristoneura_biennis_entomopoxvirus	10288
769	protein_phosphatase_2C__YP_008004342__Choristoneura_biennis_entomopoxvirus__10288	putative_family_2C_serine_threonine_phosphatase__YP_003970108__Cafeteria_roenbergensis_virus_BV-PW1__693272	protein_phosphatase_1B__YP_008003920__Adoxophyes_honmai_entomopoxvirus_L__1293540	12	Viruses	Nucleocytoviricota	Pokkesviricetes	Chitovirales	Poxviridae	Betaentomopoxvirus	Adoxophyes_honmai_entomopoxvirus_'L'	1293540
769	protein_phosphatase_2C__YP_008004342__Choristoneura_biennis_entomopoxvirus__10288	putative_family_2C_serine_threonine_phosphatase__YP_003970108__Cafeteria_roenbergensis_virus_BV-PW1__693272	putative_protein_phosphatase_2C__YP_003986808__Acanthamoeba_polyphaga_mimivirus__212035	12	Viruses	Nucleocytoviricota	Megaviricetes	Imitervirales	Mimiviridae	Mimivirus	Acanthamoeba_polyphaga_mimivirus	212035
769	protein_phosphatase_2C__YP_008004342__Choristoneura_biennis_entomopoxvirus__10288	putative_family_2C_serine_threonine_phosphatase__YP_003970108__Cafeteria_roenbergensis_virus_BV-PW1__693272	Serine_Threonine_protein_phosphatase__YP_007354495__Acanthamoeba_polyphaga_moumouvirus__1269028	12	Viruses	Nucleocytoviricota	Megaviricetes	Imitervirales	Mimiviridae		Acanthamoeba_polyphaga_moumouvirus	1269028
769	protein_phosphatase_2C__YP_008004342__Choristoneura_biennis_entomopoxvirus__10288	putative_family_2C_serine_threonine_phosphatase__YP_003970108__Cafeteria_roenbergensis_virus_BV-PW1__693272	putative_family_2C_serine_threonine_phosphatase__YP_003970108__Cafeteria_roenbergensis_virus_BV-PW1__693272	12	Viruses	Nucleocytoviricota	Megaviricetes	Imitervirales	Mimiviridae	Cafeteriavirus	Cafeteria_roenbergensis_virus_BV-PW1	693272
769	protein_phosphatase_2C__YP_008004342__Choristoneura_biennis_entomopoxvirus__10288	putative_family_2C_serine_threonine_phosphatase__YP_003970108__Cafeteria_roenbergensis_virus_BV-PW1__693272	protein_phosphatase_1B__YP_008003646__Mythimna_separata_entomopoxvirus_L__1293572	12	Viruses	Nucleocytoviricota	Pokkesviricetes	Chitovirales	Poxviridae	Betaentomopoxvirus	Mythimna_separata_entomopoxvirus_'L'	1293572
769	protein_phosphatase_2C__YP_008004342__Choristoneura_biennis_entomopoxvirus__10288	putative_family_2C_serine_threonine_phosphatase__YP_003970108__Cafeteria_roenbergensis_virus_BV-PW1__693272	putative_protein_phosphatase_2C__YP_009001649__Anomala_cuprea_entomopoxvirus__62099	12	Viruses	Nucleocytoviricota	Pokkesviricetes	Chitovirales	Poxviridae	Alphaentomopoxvirus	Anomala_cuprea_entomopoxvirus	62099
769	protein_phosphatase_2C__YP_008004342__Choristoneura_biennis_entomopoxvirus__10288	protein_phosphatase_2C__YP_008004342__Choristoneura_biennis_entomopoxvirus__10288	protein_phosphatase_2C__YP_008003777__Mythimna_separata_entomopoxvirus_L__1293572	12	Viruses	Nucleocytoviricota	Pokkesviricetes	Chitovirales	Poxviridae	Betaentomopoxvirus	Mythimna_separata_entomopoxvirus_'L'	1293572
769	protein_phosphatase_2C__YP_008004342__Choristoneura_biennis_entomopoxvirus__10288	protein_phosphatase_2C__YP_008004342__Choristoneura_biennis_entomopoxvirus__10288	protein_phosphatase_2C__YP_008004036__Adoxophyes_honmai_entomopoxvirus_L__1293540	12	Viruses	Nucleocytoviricota	Pokkesviricetes	Chitovirales	Poxviridae	Betaentomopoxvirus	Adoxophyes_honmai_entomopoxvirus_'L'	1293540
769	protein_phosphatase_2C__YP_008004342__Choristoneura_biennis_entomopoxvirus__10288	protein_phosphatase_2C__YP_008004342__Choristoneura_biennis_entomopoxvirus__10288	protein_phosphatase_2C__YP_008004342__Choristoneura_biennis_entomopoxvirus__10288	12	Viruses	Nucleocytoviricota	Pokkesviricetes	Chitovirales	Poxviridae	Betaentomopoxvirus	Choristoneura_biennis_entomopoxvirus	10288
769	protein_phosphatase_2C__YP_008004342__Choristoneura_biennis_entomopoxvirus__10288	protein_phosphatase_2C__YP_008004342__Choristoneura_biennis_entomopoxvirus__10288	protein_phosphatase_2C__YP_008004642__Choristoneura_rosaceana_entomopoxvirus_L__1293539	12	Viruses	Nucleocytoviricota	Pokkesviricetes	Chitovirales	Poxviridae	Betaentomopoxvirus	Choristoneura_rosaceana_entomopoxvirus_'L'	1293539
396	RdRp__YP_009337336__Hubei_permutotetra-like_virus_2__1923076	RdRp__YP_009337623__Hubei_permutotetra-like_virus_3__1923077	hypothetical_protein__YP_009551892__Sarawak_virus__2109380	26	Viruses	Kitrinoviricota	Alsuviricetes	Hepelivirales	Alphatetraviridae		Sarawak_virus	2109380
396	RdRp__YP_009337336__Hubei_permutotetra-like_virus_2__1923076	RdRp__YP_009337623__Hubei_permutotetra-like_virus_3__1923077	RdRp__YP_009337623__Hubei_permutotetra-like_virus_3__1923077	26	Viruses						Hubei_permutotetra-like_virus_3	1923077
396	RdRp__YP_009337336__Hubei_permutotetra-like_virus_2__1923076	RdRp__YP_009337623__Hubei_permutotetra-like_virus_3__1923077	polyprotein_putative_RdRp__YP_009553485__Shinobi_tetravirus__2006394	26	Viruses						Shinobi_tetravirus	2006394
396	RdRp__YP_009337336__Hubei_permutotetra-like_virus_2__1923076	replicase__YP_009179352__Aphis_glycines_virus_2_Viruses.__X	RdRp__YP_009337378__Hubei_permutotetra-like_virus_4__1923078	26	Viruses						Hubei_permutotetra-like_virus_4	1923078
396	RdRp__YP_009337336__Hubei_permutotetra-like_virus_2__1923076	replicase__YP_009179352__Aphis_glycines_virus_2_Viruses.__X	replicase__YP_009179352__Aphis_glycines_virus_2_Viruses.__X	26								X
396	RdRp__YP_009337336__Hubei_permutotetra-like_virus_2__1923076	RdRp__YP_009337336__Hubei_permutotetra-like_virus_2__1923076	RdRp__YP_009337778__Hubei_permutotetra-like_virus_9__1923083	26	Viruses						Hubei_permutotetra-like_virus_9	1923083
396	RdRp__YP_009337336__Hubei_permutotetra-like_virus_2__1923076	RdRp__YP_009337336__Hubei_permutotetra-like_virus_2__1923076	RdRp__YP_009337650__Sanxia_permutotetra-like_virus_1__1923365	26	Viruses						Sanxia_permutotetra-like_virus_1	1923365
396	RdRp__YP_009337336__Hubei_permutotetra-like_virus_2__1923076	RdRp__YP_009337336__Hubei_permutotetra-like_virus_2__1923076	RdRp__YP_009337300__Hubei_permutotetra-like_virus_1__1923073	26	Viruses						Hubei_permutotetra-like_virus_1	1923073
396	RdRp__YP_009337336__Hubei_permutotetra-like_virus_2__1923076	RdRp__YP_009337336__Hubei_permutotetra-like_virus_2__1923076	hypothetical_protein__YP_009342439__Wuhan_house_centipede_virus_9__1923713	26	Viruses						Wuhan_house_centipede_virus_9	1923713
396	RdRp__YP_009337336__Hubei_permutotetra-like_virus_2__1923076	RdRp__YP_009337336__Hubei_permutotetra-like_virus_2__1923076	RdRp__YP_009337336__Hubei_permutotetra-like_virus_2__1923076	26	Viruses						Hubei_permutotetra-like_virus_2	1923076
396	RdRp__YP_009337336__Hubei_permutotetra-like_virus_2__1923076	RdRp__YP_009337703__Hubei_permutotetra-like_virus_8__1923082	RdRp__YP_009337703__Hubei_permutotetra-like_virus_8__1923082	26	Viruses						Hubei_permutotetra-like_virus_8	1923082
396	RdRp__YP_009337336__Hubei_permutotetra-like_virus_2__1923076	RdRp__YP_009337764__Hubei_permutotetra-like_virus_10__1923074	RdRp__YP_009329862__Beihai_permutotetra-like_virus_2__1922513	26	Viruses						Beihai_permutotetra-like_virus_2	1922513
396	RdRp__YP_009337336__Hubei_permutotetra-like_virus_2__1923076	RdRp__YP_009337764__Hubei_permutotetra-like_virus_10__1923074	RdRp__YP_009337764__Hubei_permutotetra-like_virus_10__1923074	26	Viruses						Hubei_permutotetra-like_virus_10	1923074
396	RdRp__YP_009337336__Hubei_permutotetra-like_virus_2__1923076	VP1_RNA-dependent_RNA_polymerase__NP_690839__Infectious_bursal_disease_virus__10995	VP1_protein__YP_009177609__Tasmanian_aquabirnavirus__1721090	26	Viruses				Birnaviridae	Aquabirnavirus	Tasmanian_aquabirnavirus	1721090
396	RdRp__YP_009337336__Hubei_permutotetra-like_virus_2__1923076	VP1_RNA-dependent_RNA_polymerase__NP_690839__Infectious_bursal_disease_virus__10995	VP1_protein__YP_009255399__Victorian_trout_aquabirnavirus__1661392	26	Viruses				Birnaviridae	Aquabirnavirus	Victorian_trout_aquabirnavirus	1661392
396	RdRp__YP_009337336__Hubei_permutotetra-like_virus_2__1923076	VP1_RNA-dependent_RNA_polymerase__NP_690839__Infectious_bursal_disease_virus__10995	VP1_RNA-dependent_RNA_polymerase__NP_690839__Infectious_bursal_disease_virus__10995	26	Viruses				Birnaviridae	Avibirnavirus	Infectious_bursal_disease_virus	10995
396	RdRp__YP_009337336__Hubei_permutotetra-like_virus_2__1923076	VP1_RNA-dependent_RNA_polymerase__NP_690839__Infectious_bursal_disease_virus__10995	RNA-dependant_RNA_polymerase__YP_009508102__Tellina_virus_1__321302	26	Viruses				Birnaviridae	Telnavirus	Tellina_virus_1	321302
396	RdRp__YP_009337336__Hubei_permutotetra-like_virus_2__1923076	VP1_RNA-dependent_RNA_polymerase__NP_690839__Infectious_bursal_disease_virus__10995	RNA-dependent_RNA_polymerase__YP_010086266__Lates_calcarifer_birnavirus__2583366	26	Viruses				Birnaviridae	Blosnavirus	Lates_calcarifer_birnavirus	2583366
396	RdRp__YP_009337336__Hubei_permutotetra-like_virus_2__1923076	VP1_RNA-dependent_RNA_polymerase__NP_690839__Infectious_bursal_disease_virus__10995	RNA-dependent_RNA_polymerase__YP_052864__Blotched_snakehead_virus__311176	26	Viruses				Birnaviridae	Blosnavirus	Blotched_snakehead_virus	311176
396	RdRp__YP_009337336__Hubei_permutotetra-like_virus_2__1923076	RdRp__YP_009337667__Sanxia_water_strider_virus_19__1923403	RdRp__YP_009337667__Sanxia_water_strider_virus_19__1923403	26	Viruses						Sanxia_water_strider_virus_19	1923403
396	RdRp__YP_009337336__Hubei_permutotetra-like_virus_2__1923076	non-structural_protein__YP_003038595__Drosophila_A_virus__595895	RdRp__YP_009337276__Hubei_permutotetra-like_virus_11__1923075	26	Viruses						Hubei_permutotetra-like_virus_11	1923075
396	RdRp__YP_009337336__Hubei_permutotetra-like_virus_2__1923076	non-structural_protein__YP_003038595__Drosophila_A_virus__595895	putative_RNA-dependent_RNA_polymerase__YP_009182196__Daeseongdong_virus_2_Viruses.__X	26								X
396	RdRp__YP_009337336__Hubei_permutotetra-like_virus_2__1923076	non-structural_protein__YP_003038595__Drosophila_A_virus__595895	non-structural_protein__YP_003038595__Drosophila_A_virus__595895	26	Viruses						Drosophila_A_virus	595895
396	RdRp__YP_009337336__Hubei_permutotetra-like_virus_2__1923076	non-structural_protein__YP_003038595__Drosophila_A_virus__595895	RdRp__YP_009337318__Hubei_permutotetra-like_virus_6__1923080	26	Viruses						Hubei_permutotetra-like_virus_6	1923080
396	RdRp__YP_009337336__Hubei_permutotetra-like_virus_2__1923076	non-structural_protein__YP_003038595__Drosophila_A_virus__595895	RdRp__YP_009337742__Hubei_permutotetra-like_virus_5__1923079	26	Viruses						Hubei_permutotetra-like_virus_5	1923079
396	RdRp__YP_009337336__Hubei_permutotetra-like_virus_2__1923076	non-structural_protein__YP_003038595__Drosophila_A_virus__595895	RdRp__YP_009337364__Hubei_permutotetra-like_virus_7__1923081	26	Viruses						Hubei_permutotetra-like_virus_7	1923081
1137	hypothetical_protein_1__YP_009333491__Beihai_picorna-like_virus_102__1922530	hypothetical_protein_1__YP_009333491__Beihai_picorna-like_virus_102__1922530	hypothetical_protein_1__YP_009336648__Shahe_heteroptera_virus_4__1923420	8	Viruses						Shahe_heteroptera_virus_4	1923420
1137	hypothetical_protein_1__YP_009333491__Beihai_picorna-like_virus_102__1922530	hypothetical_protein_1__YP_009333491__Beihai_picorna-like_virus_102__1922530	hypothetical_protein_1__YP_009336862__Wenzhou_picorna-like_virus_40__1923627	8	Viruses						Wenzhou_picorna-like_virus_40	1923627
1137	hypothetical_protein_1__YP_009333491__Beihai_picorna-like_virus_102__1922530	hypothetical_protein_1__YP_009333491__Beihai_picorna-like_virus_102__1922530	hypothetical_protein_1__YP_009336898__Wenzhou_picorna-like_virus_41__1923628	8	Viruses						Wenzhou_picorna-like_virus_41	1923628
1137	hypothetical_protein_1__YP_009333491__Beihai_picorna-like_virus_102__1922530	hypothetical_protein_1__YP_009333491__Beihai_picorna-like_virus_102__1922530	hypothetical_protein_1__YP_009333491__Beihai_picorna-like_virus_102__1922530	8	Viruses						Beihai_picorna-like_virus_102	1922530
1137	hypothetical_protein_1__YP_009333491__Beihai_picorna-like_virus_102__1922530	hypothetical_protein_1__YP_009333491__Beihai_picorna-like_virus_102__1922530	hypothetical_protein_1__YP_009336929__Wenzhou_picorna-like_virus_42__1923629	8	Viruses						Wenzhou_picorna-like_virus_42	1923629
1137	hypothetical_protein_1__YP_009333491__Beihai_picorna-like_virus_102__1922530	hypothetical_protein_1__YP_009333491__Beihai_picorna-like_virus_102__1922530	hypothetical_protein_1__YP_009336741__Shahe_picorna-like_virus_12__1923442	8	Viruses						Shahe_picorna-like_virus_12	1923442
1137	hypothetical_protein_1__YP_009333491__Beihai_picorna-like_virus_102__1922530	nonstructural_polyprotein__YP_164440__Solenopsis_invicta_virus_1__294369	hypothetical_protein_1__YP_009333502__Beihai_picorna-like_virus_81__1922629	8	Viruses						Beihai_picorna-like_virus_81	1922629
1137	hypothetical_protein_1__YP_009333491__Beihai_picorna-like_virus_102__1922530	nonstructural_polyprotein__YP_164440__Solenopsis_invicta_virus_1__294369	nonstructural_polyprotein__YP_164440__Solenopsis_invicta_virus_1__294369	8	Viruses	Pisuviricota	Pisoniviricetes	Picornavirales	Dicistroviridae	Aparavirus	Solenopsis_invicta_virus_1	294369
298	11K_protein__YP_006522439__Potato_virus_H__1046402	11_kDa_protein__YP_002302562__Potato_latent_virus__138982	11_kDa_protein__YP_002302562__Potato_latent_virus__138982	32	Viruses	Kitrinoviricota	Alsuviricetes	Tymovirales	Betaflexiviridae	Carlavirus	Potato_latent_virus	138982
298	11K_protein__YP_006522439__Potato_virus_H__1046402	nucleic_acid_binding_protein__YP_002308452__Hippeastrum_latent_virus__335963	nucleic_acid_binding_protein__YP_009224945__Elderberry_carlavirus_C__1569054	32	Viruses	Kitrinoviricota	Alsuviricetes	Tymovirales	Betaflexiviridae	Carlavirus	Elderberry_carlavirus_C	1569054
298	11K_protein__YP_006522439__Potato_virus_H__1046402	nucleic_acid_binding_protein__YP_002308452__Hippeastrum_latent_virus__335963	hypothetical_protein_DVS_gp6__YP_595732__Daphne_virus_S__216614	32	Viruses	Kitrinoviricota	Alsuviricetes	Tymovirales	Betaflexiviridae	Carlavirus	Daphne_virus_S	216614
298	11K_protein__YP_006522439__Potato_virus_H__1046402	nucleic_acid_binding_protein__YP_002308452__Hippeastrum_latent_virus__335963	cysteine-rich_protein__YP_009553181__Chrysanthemum_virus_R__2116736	32	Viruses	Kitrinoviricota	Alsuviricetes	Tymovirales	Betaflexiviridae	Carlavirus	Chrysanthemum_virus_R	2116736
298	11K_protein__YP_006522439__Potato_virus_H__1046402	nucleic_acid_binding_protein__YP_002308452__Hippeastrum_latent_virus__335963	nucleic_acid_binding_protein__YP_003075963__Kalanchoe_latent_virus__132477	32	Viruses	Kitrinoviricota	Alsuviricetes	Tymovirales	Betaflexiviridae	Carlavirus	Kalanchoe_latent_virus	132477
298	11K_protein__YP_006522439__Potato_virus_H__1046402	nucleic_acid_binding_protein__YP_002308452__Hippeastrum_latent_virus__335963	Nucleic_acid-binding_protein__YP_699988__Narcissus_common_latent_virus__160844	32	Viruses	Kitrinoviricota	Alsuviricetes	Tymovirales	Betaflexiviridae	Carlavirus	Narcissus_common_latent_virus	160844
298	11K_protein__YP_006522439__Potato_virus_H__1046402	nucleic_acid_binding_protein__YP_002308452__Hippeastrum_latent_virus__335963	nucleic_acid_binding_protein__YP_001429590__Potato_virus_P__329164	32	Viruses	Kitrinoviricota	Alsuviricetes	Tymovirales	Betaflexiviridae	Carlavirus	Potato_virus_P	329164
298	11K_protein__YP_006522439__Potato_virus_H__1046402	nucleic_acid_binding_protein__YP_002308452__Hippeastrum_latent_virus__335963	putative_nucleic_acid_binding_protein__YP_009275355__Jasmine_virus_C__1853762	32	Viruses	Kitrinoviricota	Alsuviricetes	Tymovirales	Betaflexiviridae	Carlavirus	Jasmine_virus_C	1853762
298	11K_protein__YP_006522439__Potato_virus_H__1046402	nucleic_acid_binding_protein__YP_002308452__Hippeastrum_latent_virus__335963	unnamed_protein_product__YP_006297591__American_hop_latent_virus__1177630	32	Viruses	Kitrinoviricota	Alsuviricetes	Tymovirales	Betaflexiviridae	Carlavirus	American_hop_latent_virus	1177630
298	11K_protein__YP_006522439__Potato_virus_H__1046402	nucleic_acid_binding_protein__YP_002308452__Hippeastrum_latent_virus__335963	nucleic_acid_binding_protein__YP_009224957__Elderberry_carlavirus_E__1569056	32	Viruses	Kitrinoviricota	Alsuviricetes	Tymovirales	Betaflexiviridae	Carlavirus	Elderberry_carlavirus_E	1569056
298	11K_protein__YP_006522439__Potato_virus_H__1046402	nucleic_acid_binding_protein__YP_002308452__Hippeastrum_latent_virus__335963	nucleic_acid_binding_protein__YP_009508322__Atractylodes_mottle_virus__1702121	32	Viruses	Kitrinoviricota	Alsuviricetes	Tymovirales	Betaflexiviridae	Carlavirus	Atractylodes_mottle_virus	1702121
298	11K_protein__YP_006522439__Potato_virus_H__1046402	nucleic_acid_binding_protein__YP_002308452__Hippeastrum_latent_virus__335963	nucleic_acid_binding_protein__YP_009116873__Yam_latent_virus__1592930	32	Viruses	Kitrinoviricota	Alsuviricetes	Tymovirales	Betaflexiviridae	Carlavirus	Yam_latent_virus	1592930
298	11K_protein__YP_006522439__Potato_virus_H__1046402	nucleic_acid_binding_protein__YP_002308452__Hippeastrum_latent_virus__335963	nucleic_acid_binding_protein__YP_009022069__Gaillardia_latent_virus__1468172	32	Viruses	Kitrinoviricota	Alsuviricetes	Tymovirales	Betaflexiviridae	Carlavirus	Gaillardia_latent_virus	1468172
298	11K_protein__YP_006522439__Potato_virus_H__1046402	nucleic_acid_binding_protein__YP_002308452__Hippeastrum_latent_virus__335963	nucleic_acid_binding_protein__YP_004901685__Mirabilis_jalapa_mottle_virus__1093773	32	Viruses	Kitrinoviricota	Alsuviricetes	Tymovirales	Betaflexiviridae	Carlavirus	Mirabilis_jalapa_mottle_virus	1093773
298	11K_protein__YP_006522439__Potato_virus_H__1046402	nucleic_acid_binding_protein__YP_002308452__Hippeastrum_latent_virus__335963	nucleic_acid_binding_protein__YP_001165306__Phlox_virus_S__436066	32	Viruses	Kitrinoviricota	Alsuviricetes	Tymovirales	Betaflexiviridae	Carlavirus	Phlox_virus_S	436066
298	11K_protein__YP_006522439__Potato_virus_H__1046402	nucleic_acid_binding_protein__YP_002308452__Hippeastrum_latent_virus__335963	nucleic_acid_binding_protein__YP_004035883__Cowpea_mild_mottle_virus__67761	32	Viruses	Kitrinoviricota	Alsuviricetes	Tymovirales	Betaflexiviridae	Carlavirus	Cowpea_mild_mottle_virus	67761
298	11K_protein__YP_006522439__Potato_virus_H__1046402	nucleic_acid_binding_protein__YP_002308452__Hippeastrum_latent_virus__335963	nucleic_acid_binding_protein__YP_009288961__Ligustrum_virus_A__1899566	32	Viruses	Kitrinoviricota	Alsuviricetes	Tymovirales	Betaflexiviridae	Carlavirus	Ligustrum_virus_A	1899566
298	11K_protein__YP_006522439__Potato_virus_H__1046402	nucleic_acid_binding_protein__YP_002308452__Hippeastrum_latent_virus__335963	putative_nucleic_acid_binding_protein__YP_009357234__Pepper_virus_A__1803898	32	Viruses	Kitrinoviricota	Alsuviricetes	Tymovirales	Betaflexiviridae	Carlavirus	Pepper_virus_A	1803898
298	11K_protein__YP_006522439__Potato_virus_H__1046402	nucleic_acid_binding_protein__YP_002308452__Hippeastrum_latent_virus__335963	11K_protein__YP_277434__Potato_virus_S__12169	32	Viruses	Kitrinoviricota	Alsuviricetes	Tymovirales	Betaflexiviridae	Carlavirus	Potato_virus_S	12169
298	11K_protein__YP_006522439__Potato_virus_H__1046402	nucleic_acid_binding_protein__YP_002308452__Hippeastrum_latent_virus__335963	putative_nucleic_acid-binding_protein__YP_002985641__Hydrangea_chlorotic_mottle_virus__375546	32	Viruses	Kitrinoviricota	Alsuviricetes	Tymovirales	Betaflexiviridae	Carlavirus	Hydrangea_chlorotic_mottle_virus	375546
298	11K_protein__YP_006522439__Potato_virus_H__1046402	nucleic_acid_binding_protein__YP_002308452__Hippeastrum_latent_virus__335963	nucleic_acid_binding_protein__YP_002308452__Hippeastrum_latent_virus__335963	32	Viruses	Kitrinoviricota	Alsuviricetes	Tymovirales	Betaflexiviridae	Carlavirus	Hippeastrum_latent_virus	335963
298	11K_protein__YP_006522439__Potato_virus_H__1046402	nucleic_acid_binding_protein__YP_002308452__Hippeastrum_latent_virus__335963	nucleic_acid_binding_protein__YP_001798597__Hop_mosaic_virus__142843	32	Viruses	Kitrinoviricota	Alsuviricetes	Tymovirales	Betaflexiviridae	Carlavirus	Hop_mosaic_virus	142843
298	11K_protein__YP_006522439__Potato_virus_H__1046402	nucleic_acid_binding_protein__YP_002308452__Hippeastrum_latent_virus__335963	Nucleic_acid_binding_protein__YP_001086457__Chrysanthemum_virus_B__12165	32	Viruses	Kitrinoviricota	Alsuviricetes	Tymovirales	Betaflexiviridae	Carlavirus	Chrysanthemum_virus_B	12165
298	11K_protein__YP_006522439__Potato_virus_H__1046402	putative_nucleic_acid_binding_protein__YP_008997793__Apricot_vein_clearing_associated_virus__1343920	putative_nucleic_acid_binding_protein__YP_008997793__Apricot_vein_clearing_associated_virus__1343920	32	Viruses	Kitrinoviricota	Alsuviricetes	Tymovirales	Betaflexiviridae	Prunevirus	Apricot_vein_clearing_associated_virus	1343920
298	11K_protein__YP_006522439__Potato_virus_H__1046402	putative_nucleic_acid_binding_protein__YP_008997793__Apricot_vein_clearing_associated_virus__1343920	nucleic_acid-binding_protein__YP_009505635__Caucasus_prunus_virus__1667230	32	Viruses	Kitrinoviricota	Alsuviricetes	Tymovirales	Betaflexiviridae	Prunevirus	Caucasus_prunus_virus	1667230
298	11K_protein__YP_006522439__Potato_virus_H__1046402	11K_protein__YP_006522439__Potato_virus_H__1046402	11K_protein__NP_116492__Aconitum_latent_virus__101764	32	Viruses	Kitrinoviricota	Alsuviricetes	Tymovirales	Betaflexiviridae	Carlavirus	Aconitum_latent_virus	101764
298	11K_protein__YP_006522439__Potato_virus_H__1046402	11K_protein__YP_006522439__Potato_virus_H__1046402	nucleic_acid_binding_protein__NP_619564__Garlic_latent_virus__12458	32	Viruses	Kitrinoviricota	Alsuviricetes	Tymovirales	Betaflexiviridae	Carlavirus	Garlic_latent_virus	12458
298	11K_protein__YP_006522439__Potato_virus_H__1046402	11K_protein__YP_006522439__Potato_virus_H__1046402	nucleic_acid_binding_protein__YP_009224939__Elderberry_carlavirus_B__1569053	32	Viruses	Kitrinoviricota	Alsuviricetes	Tymovirales	Betaflexiviridae	Carlavirus	Elderberry_carlavirus_B	1569053
298	11K_protein__YP_006522439__Potato_virus_H__1046402	11K_protein__YP_006522439__Potato_virus_H__1046402	nucleic_acid_binding_protein__YP_009224933__Elderberry_carlavirus_A__1569052	32	Viruses	Kitrinoviricota	Alsuviricetes	Tymovirales	Betaflexiviridae	Carlavirus	Elderberry_carlavirus_A	1569052
298	11K_protein__YP_006522439__Potato_virus_H__1046402	11K_protein__YP_006522439__Potato_virus_H__1046402	nucleic_acid_binding_protein__YP_009224951__Elderberry_carlavirus_D__1569055	32	Viruses	Kitrinoviricota	Alsuviricetes	Tymovirales	Betaflexiviridae	Carlavirus	Elderberry_carlavirus_D	1569055
298	11K_protein__YP_006522439__Potato_virus_H__1046402	11K_protein__YP_006522439__Potato_virus_H__1046402	11K_protein__YP_006522439__Potato_virus_H__1046402	32	Viruses	Kitrinoviricota	Alsuviricetes	Tymovirales	Betaflexiviridae	Carlavirus	Potato_virus_H	1046402
298	11K_protein__YP_006522439__Potato_virus_H__1046402	11K_protein__YP_006522439__Potato_virus_H__1046402	putative_nucleic_acid_binding_protein__YP_002574619__Helleborus_net_necrosis_virus__592206	32	Viruses	Kitrinoviricota	Alsuviricetes	Tymovirales	Betaflexiviridae	Carlavirus	Helleborus_net_necrosis_virus	592206
626	envelope_glycoprotein_E__YP_009176954__Testudinid_alphaherpesvirus_3__2560801	envelope_glycoprotein_E__YP_009353005__Columbid_alphaherpesvirus_1__93386	envelope_glycoprotein_E__YP_009353005__Columbid_alphaherpesvirus_1__93386	15	Viruses	Peploviricota	Herviviricetes	Herpesvirales	Herpesviridae	Mardivirus	Columbid_alphaherpesvirus_1	93386
626	envelope_glycoprotein_E__YP_009176954__Testudinid_alphaherpesvirus_3__2560801	envelope_glycoprotein_E__YP_009353005__Columbid_alphaherpesvirus_1__93386	envelope_glycoprotein_E__YP_009046595__Falconid_herpesvirus_1__1510155	15	Viruses	Peploviricota	Herviviricetes	Herpesvirales	Herpesviridae	Mardivirus	Falconid_herpesvirus_1	1510155
626	envelope_glycoprotein_E__YP_009176954__Testudinid_alphaherpesvirus_3__2560801	envelope_glycoprotein_E__YP_009353005__Columbid_alphaherpesvirus_1__93386	envelope_glycoprotein_E__YP_053118__Equid_alphaherpesvirus_1__10326	15	Viruses	Peploviricota	Herviviricetes	Herpesvirales	Herpesviridae	Varicellovirus	Equid_alphaherpesvirus_1	10326
626	envelope_glycoprotein_E__YP_009176954__Testudinid_alphaherpesvirus_3__2560801	envelope_glycoprotein_E__YP_009353005__Columbid_alphaherpesvirus_1__93386	envelope_glycoprotein_E__YP_001034013__Gallid_alphaherpesvirus_2__10390	15	Viruses	Peploviricota	Herviviricetes	Herpesvirales	Herpesviridae	Mardivirus	Gallid_alphaherpesvirus_2	10390
626	envelope_glycoprotein_E__YP_009176954__Testudinid_alphaherpesvirus_3__2560801	envelope_glycoprotein_E__YP_009353005__Columbid_alphaherpesvirus_1__93386	ORF74_gene_product__YP_006273054__Equid_alphaherpesvirus_8__39637	15	Viruses	Peploviricota	Herviviricetes	Herpesvirales	Herpesviridae	Varicellovirus	Equid_alphaherpesvirus_8	39637
626	envelope_glycoprotein_E__YP_009176954__Testudinid_alphaherpesvirus_3__2560801	envelope_glycoprotein_E__YP_009353005__Columbid_alphaherpesvirus_1__93386	envelope_glycoprotein_E__YP_010085006__Beluga_whale_alphaherpesvirus_1__1434720	15	Viruses	Peploviricota	Herviviricetes	Herpesvirales	Herpesviridae	Varicellovirus	Beluga_whale_alphaherpesvirus_1	1434720
626	envelope_glycoprotein_E__YP_009176954__Testudinid_alphaherpesvirus_3__2560801	envelope_glycoprotein_E__YP_009353005__Columbid_alphaherpesvirus_1__93386	envelope_glycoprotein_E__YP_009252297__Canid_alphaherpesvirus_1__170325	15	Viruses	Peploviricota	Herviviricetes	Herpesvirales	Herpesviridae	Varicellovirus	Canid_alphaherpesvirus_1	170325
626	envelope_glycoprotein_E__YP_009176954__Testudinid_alphaherpesvirus_3__2560801	envelope_glycoprotein_E__YP_009353005__Columbid_alphaherpesvirus_1__93386	envelope_glycoprotein_E__YP_009342423__Spheniscid_alphaherpesvirus_1__2560777	15	Viruses	Peploviricota	Herviviricetes	Herpesvirales	Herpesviridae	Mardivirus	Spheniscid_alphaherpesvirus_1	2560777
626	envelope_glycoprotein_E__YP_009176954__Testudinid_alphaherpesvirus_3__2560801	envelope_glycoprotein_E__YP_009353005__Columbid_alphaherpesvirus_1__93386	envelope_glycoprotein_E__NP_073378__Meleagrid_alphaherpesvirus_1__37108	15	Viruses	Peploviricota	Herviviricetes	Herpesvirales	Herpesviridae	Mardivirus	Meleagrid_alphaherpesvirus_1	37108
626	envelope_glycoprotein_E__YP_009176954__Testudinid_alphaherpesvirus_3__2560801	envelope_glycoprotein_E__YP_009353005__Columbid_alphaherpesvirus_1__93386	envelope_glycoprotein_E__YP_009054978__Equid_alphaherpesvirus_3__80341	15	Viruses	Peploviricota	Herviviricetes	Herpesvirales	Herpesviridae	Varicellovirus	Equid_alphaherpesvirus_3	80341
626	envelope_glycoprotein_E__YP_009176954__Testudinid_alphaherpesvirus_3__2560801	envelope_glycoprotein_E__YP_009353005__Columbid_alphaherpesvirus_1__93386	envelope_glycoprotein_E__NP_066914__Gallid_alphaherpesvirus_3__35250	15	Viruses	Peploviricota	Herviviricetes	Herpesvirales	Herpesviridae	Mardivirus	Gallid_alphaherpesvirus_3	35250
626	envelope_glycoprotein_E__YP_009176954__Testudinid_alphaherpesvirus_3__2560801	envelope_glycoprotein_E__YP_009353005__Columbid_alphaherpesvirus_1__93386	envelope_glycoprotein_E__YP_068389__Suid_alphaherpesvirus_1__10345	15	Viruses	Peploviricota	Herviviricetes	Herpesvirales	Herpesviridae	Varicellovirus	Suid_alphaherpesvirus_1	10345
626	envelope_glycoprotein_E__YP_009176954__Testudinid_alphaherpesvirus_3__2560801	envelope_glycoprotein_E__YP_009353005__Columbid_alphaherpesvirus_1__93386	envelope_glycoprotein_E__NP_045291__Equid_alphaherpesvirus_4__10331	15	Viruses	Peploviricota	Herviviricetes	Herpesvirales	Herpesviridae	Varicellovirus	Equid_alphaherpesvirus_4	10331
626	envelope_glycoprotein_E__YP_009176954__Testudinid_alphaherpesvirus_3__2560801	envelope_glycoprotein_E__YP_009353005__Columbid_alphaherpesvirus_1__93386	envelope_glycoprotein_E__YP_002333555__Equid_alphaherpesvirus_9__55744	15	Viruses	Peploviricota	Herviviricetes	Herpesvirales	Herpesviridae	Varicellovirus	Equid_alphaherpesvirus_9	55744
626	envelope_glycoprotein_E__YP_009176954__Testudinid_alphaherpesvirus_3__2560801	envelope_glycoprotein_E__YP_009176954__Testudinid_alphaherpesvirus_3__2560801	envelope_glycoprotein_E__YP_009176954__Testudinid_alphaherpesvirus_3__2560801	15	Viruses	Peploviricota	Herviviricetes	Herpesvirales	Herpesviridae	Scutavirus	Testudinid_alphaherpesvirus_3	2560801
470	E115__YP_007016506__Murid_betaherpesvirus_8__1261657	envelope_glycoprotein_L__YP_009344930__Murine_roseolovirus__1940555	UL115__YP_009137446__Papio_ursinus_cytomegalovirus__1667587	21	Viruses	Peploviricota	Herviviricetes	Herpesvirales	Herpesviridae	Cytomegalovirus	Papio_ursinus_cytomegalovirus	1667587
470	E115__YP_007016506__Murid_betaherpesvirus_8__1261657	envelope_glycoprotein_L__YP_009344930__Murine_roseolovirus__1940555	envelope_glycoprotein_L__NP_783793__Human_herpesvirus_5__10359	21	Viruses	Peploviricota	Herviviricetes	Herpesvirales	Herpesviridae	Cytomegalovirus	Human_betaherpesvirus_5	10359
470	E115__YP_007016506__Murid_betaherpesvirus_8__1261657	envelope_glycoprotein_L__YP_009344930__Murine_roseolovirus__1940555	envelope_glycoprotein_L__YP_081555__Human_betaherpesvirus_5__10359	21	Viruses	Peploviricota	Herviviricetes	Herpesvirales	Herpesviridae	Cytomegalovirus	Human_betaherpesvirus_5	10359
470	E115__YP_007016506__Murid_betaherpesvirus_8__1261657	envelope_glycoprotein_L__YP_009344930__Murine_roseolovirus__1940555	Glycoprotein_L__NP_050261__Human_betaherpesvirus_6B__32604	21	Viruses	Peploviricota	Herviviricetes	Herpesvirales	Herpesviridae	Roseolovirus	Human_betaherpesvirus_6B	32604
470	E115__YP_007016506__Murid_betaherpesvirus_8__1261657	envelope_glycoprotein_L__YP_009344930__Murine_roseolovirus__1940555	GP115__YP_007417874__Caviid_betaherpesvirus_2__33706	21	Viruses	Peploviricota	Herviviricetes	Herpesvirales	Herpesviridae	Quwivirus	Caviid_betaherpesvirus_2	33706
470	E115__YP_007016506__Murid_betaherpesvirus_8__1261657	envelope_glycoprotein_L__YP_009344930__Murine_roseolovirus__1940555	envelope_glycoprotein_L__YP_009253985__Macaca_nemestrina_herpesvirus_7__1846169	21	Viruses	Peploviricota	Herviviricetes	Herpesvirales	Herpesviridae	Roseolovirus	Macaca_nemestrina_herpesvirus_7	1846169
470	E115__YP_007016506__Murid_betaherpesvirus_8__1261657	envelope_glycoprotein_L__YP_009344930__Murine_roseolovirus__1940555	Cy147__YP_009337547__Cynomolgus_cytomegalovirus__1919083	21	Viruses	Peploviricota	Herviviricetes	Herpesvirales	Herpesviridae	Cytomegalovirus	Cynomolgus_cytomegalovirus	1919083
470	E115__YP_007016506__Murid_betaherpesvirus_8__1261657	envelope_glycoprotein_L__YP_009344930__Murine_roseolovirus__1940555	glycoprotein_UL115__YP_004933891__Cynomolgus_macaque_cytomegalovirus_strain_Ottawa__944969	21	Viruses	Peploviricota	Herviviricetes	Herpesvirales	Herpesviridae	Cytomegalovirus	Cynomolgus_macaque_cytomegalovirus_strain_Ottawa	944969
470	E115__YP_007016506__Murid_betaherpesvirus_8__1261657	envelope_glycoprotein_L__YP_009344930__Murine_roseolovirus__1940555	rh147__YP_068237__Macacine_betaherpesvirus_3__47929	21	Viruses	Peploviricota	Herviviricetes	Herpesvirales	Herpesviridae	Cytomegalovirus	Macacine_betaherpesvirus_3	47929
470	E115__YP_007016506__Murid_betaherpesvirus_8__1261657	envelope_glycoprotein_L__YP_009344930__Murine_roseolovirus__1940555	envelope_glycoprotein_L__YP_004940270__Saimiriine_betaherpesvirus_4__1535247	21	Viruses	Peploviricota	Herviviricetes	Herpesvirales	Herpesviridae	Cytomegalovirus	Saimiriine_betaherpesvirus_4	1535247
470	E115__YP_007016506__Murid_betaherpesvirus_8__1261657	envelope_glycoprotein_L__YP_009344930__Murine_roseolovirus__1940555	envelope_glycoprotein_L__YP_073820__Human_betaherpesvirus_7__10372	21	Viruses	Peploviricota	Herviviricetes	Herpesvirales	Herpesviridae	Roseolovirus	Human_betaherpesvirus_7	10372
470	E115__YP_007016506__Murid_betaherpesvirus_8__1261657	envelope_glycoprotein_L__YP_009344930__Murine_roseolovirus__1940555	envelope_glycoprotein_L__YP_009344930__Murine_roseolovirus__1940555	21	Viruses	Peploviricota	Herviviricetes	Herpesvirales	Herpesviridae	Roseolovirus	Murine_roseolovirus	1940555
470	E115__YP_007016506__Murid_betaherpesvirus_8__1261657	envelope_glycoprotein_L__YP_009344930__Murine_roseolovirus__1940555	envelope_glycoprotein_L__NP_612739__Panine_betaherpesvirus_2__188763	21	Viruses	Peploviricota	Herviviricetes	Herpesvirales	Herpesviridae	Cytomegalovirus	Panine_betaherpesvirus_2	188763
470	E115__YP_007016506__Murid_betaherpesvirus_8__1261657	envelope_glycoprotein_L__YP_009344930__Murine_roseolovirus__1940555	envelope_glycoprotein_L__YP_004936074__Cercopithecine_betaherpesvirus_5__50292	21	Viruses	Peploviricota	Herviviricetes	Herpesvirales	Herpesviridae	Cytomegalovirus	Cercopithecine_betaherpesvirus_5	50292
470	E115__YP_007016506__Murid_betaherpesvirus_8__1261657	envelope_glycoprotein_L__YP_009344930__Murine_roseolovirus__1940555	envelope_glycoprotein_L__YP_004940124__Aotine_betaherpesvirus_1__50290	21	Viruses	Peploviricota	Herviviricetes	Herpesvirales	Herpesviridae	Cytomegalovirus	Aotine_betaherpesvirus_1	50290
470	E115__YP_007016506__Murid_betaherpesvirus_8__1261657	envelope_glycoprotein_L__YP_009344930__Murine_roseolovirus__1940555	glycoprotein_L__NP_042975__Human_betaherpesvirus_6A__32603	21	Viruses	Peploviricota	Herviviricetes	Herpesvirales	Herpesviridae	Roseolovirus	Human_betaherpesvirus_6A	32603
470	E115__YP_007016506__Murid_betaherpesvirus_8__1261657	envelope_glycoprotein_L__YP_007969766__Elephantid_betaherpesvirus_1__146015	envelope_glycoprotein_L__YP_009179345__Elephant_endotheliotropic_herpesvirus_4__548914	21	Viruses	Peploviricota	Herviviricetes	Herpesvirales	Herpesviridae	Proboscivirus	Elephant_endotheliotropic_herpesvirus_4	548914
470	E115__YP_007016506__Murid_betaherpesvirus_8__1261657	envelope_glycoprotein_L__YP_007969766__Elephantid_betaherpesvirus_1__146015	envelope_glycoprotein_L__YP_009051970__Elephant_endotheliotropic_herpesvirus_5__768738	21	Viruses	Peploviricota	Herviviricetes	Herpesvirales	Herpesviridae	Proboscivirus	Elephant_endotheliotropic_herpesvirus_5	768738
470	E115__YP_007016506__Murid_betaherpesvirus_8__1261657	envelope_glycoprotein_L__YP_007969766__Elephantid_betaherpesvirus_1__146015	envelope_glycoprotein_L__YP_007969766__Elephantid_betaherpesvirus_1__146015	21	Viruses	Peploviricota	Herviviricetes	Herpesvirales	Herpesviridae	Proboscivirus	Elephantid_betaherpesvirus_1	146015
470	E115__YP_007016506__Murid_betaherpesvirus_8__1261657	E115__YP_007016506__Murid_betaherpesvirus_8__1261657	Glycoprotein_L__YP_214110__Murid_betaherpesvirus_1__10366	21	Viruses	Peploviricota	Herviviricetes	Herpesvirales	Herpesviridae	Muromegalovirus	Murid_betaherpesvirus_1	10366
470	E115__YP_007016506__Murid_betaherpesvirus_8__1261657	E115__YP_007016506__Murid_betaherpesvirus_8__1261657	E115__YP_007016506__Murid_betaherpesvirus_8__1261657	21	Viruses	Peploviricota	Herviviricetes	Herpesvirales	Herpesviridae	Muromegalovirus	Murid_betaherpesvirus_8	1261657
2863	hemagglutinin-esterase-fusion__YP_089655__Influenza_C_virus_-C_Ann_Arbor_1_50-__11553	hypothetical_protein__YP_009362479__Ranid_herpesvirus_3__1987509	hypothetical_protein__YP_009362479__Ranid_herpesvirus_3__1987509	4	Viruses	Peploviricota	Herviviricetes	Herpesvirales	Alloherpesviridae	Batrachovirus	Ranid_herpesvirus_3	1987509
2863	hemagglutinin-esterase-fusion__YP_089655__Influenza_C_virus_-C_Ann_Arbor_1_50-__11553	hypothetical_protein__YP_009362479__Ranid_herpesvirus_3__1987509	hypothetical_protein__YP_009362455__Ranid_herpesvirus_3__1987509	4	Viruses	Peploviricota	Herviviricetes	Herpesvirales	Alloherpesviridae	Batrachovirus	Ranid_herpesvirus_3	1987509
2863	hemagglutinin-esterase-fusion__YP_089655__Influenza_C_virus_-C_Ann_Arbor_1_50-__11553	hemagglutinin-esterase-fusion__YP_089655__Influenza_C_virus_-C_Ann_Arbor_1_50-__11553	hemagglutinin-esterase-fusion__YP_089655__Influenza_C_virus_-C_Ann_Arbor_1_50-__11553	4	Viruses	Negarnaviricota	Insthoviricetes	Articulavirales	Orthomyxoviridae	Gammainfluenzavirus	Influenza_C_virus_(C/Ann_Arbor/1/50)	11553
2863	hemagglutinin-esterase-fusion__YP_089655__Influenza_C_virus_-C_Ann_Arbor_1_50-__11553	hemagglutinin-esterase-fusion__YP_089655__Influenza_C_virus_-C_Ann_Arbor_1_50-__11553	hemagglutinin-esterase_precursor__YP_009449559__Influenza_D_virus_-D_swine_Oklahoma_1334_2011-__1173138	4	Viruses	Negarnaviricota	Insthoviricetes	Articulavirales	Orthomyxoviridae	Deltainfluenzavirus	Influenza_D_virus_(D/swine/Oklahoma/1334/2011)	1173138
3581	hypothetical_protein_JO84_gp303__YP_009052246__Aureococcus_anophagefferens_virus__1474867	hypothetical_protein_JO84_gp303__YP_009052246__Aureococcus_anophagefferens_virus__1474867	hypothetical_protein_JO84_gp303__YP_009052246__Aureococcus_anophagefferens_virus__1474867	3	Viruses	Nucleocytoviricota	Megaviricetes	Algavirales	Phycodnaviridae		Aureococcus_anophagefferens_virus	1474867
3581	hypothetical_protein_JO84_gp303__YP_009052246__Aureococcus_anophagefferens_virus__1474867	hypothetical_protein_PGCG_00038__YP_008052357__Phaeocystis_globosa_virus__251749	hypothetical_protein_ceV_055__YP_009173310__Chrysochromulina_ericina_virus__455364	3	Viruses	Nucleocytoviricota	Megaviricetes	Algavirales	Phycodnaviridae		Chrysochromulina_ericina_virus	455364
3581	hypothetical_protein_JO84_gp303__YP_009052246__Aureococcus_anophagefferens_virus__1474867	hypothetical_protein_PGCG_00038__YP_008052357__Phaeocystis_globosa_virus__251749	hypothetical_protein_PGCG_00038__YP_008052357__Phaeocystis_globosa_virus__251749	3	Viruses	Nucleocytoviricota	Megaviricetes	Algavirales	Phycodnaviridae	Prymnesiovirus	Phaeocystis_globosa_virus	251749
768	hypothetical_protein_KM759_gp003__YP_010087876__Lymphocystis_disease_virus_4__2704413	hypothetical_protein_KM759_gp003__YP_010087876__Lymphocystis_disease_virus_4__2704413	094R__YP_009552375__Cherax_quadricarinatus_iridovirus__2035708	12	Viruses	Nucleocytoviricota	Megaviricetes	Pimascovirales	Iridoviridae		Cherax_quadricarinatus_iridovirus	2035708
768	hypothetical_protein_KM759_gp003__YP_010087876__Lymphocystis_disease_virus_4__2704413	hypothetical_protein_KM759_gp003__YP_010087876__Lymphocystis_disease_virus_4__2704413	orf88-like_protein__YP_031623__Frog_virus_3__10493	12	Viruses	Nucleocytoviricota	Megaviricetes	Pimascovirales	Iridoviridae	Ranavirus	Frog_virus_3	10493
768	hypothetical_protein_KM759_gp003__YP_010087876__Lymphocystis_disease_virus_4__2704413	hypothetical_protein_KM759_gp003__YP_010087876__Lymphocystis_disease_virus_4__2704413	hypothetical_protein_BGV90_gp080__YP_009272791__Ranavirus_maximus__1887314	12	Viruses	Nucleocytoviricota	Megaviricetes	Pimascovirales	Iridoviridae	Ranavirus	Ranavirus_maximus	1887314
768	hypothetical_protein_KM759_gp003__YP_010087876__Lymphocystis_disease_virus_4__2704413	hypothetical_protein_KM759_gp003__YP_010087876__Lymphocystis_disease_virus_4__2704413	hypothetical_protein_D1R28_gp047__YP_009506705__Bohle_iridovirus__100220	12	Viruses	Nucleocytoviricota	Megaviricetes	Pimascovirales	Iridoviridae	Ranavirus	Bohle_iridovirus	100220
768	hypothetical_protein_KM759_gp003__YP_010087876__Lymphocystis_disease_virus_4__2704413	hypothetical_protein_KM759_gp003__YP_010087876__Lymphocystis_disease_virus_4__2704413	hypothetical_protein_A190_gp105__YP_006347696__European_catfish_virus__84739	12	Viruses	Nucleocytoviricota	Megaviricetes	Pimascovirales	Iridoviridae	Ranavirus	European_catfish_virus	84739
768	hypothetical_protein_KM759_gp003__YP_010087876__Lymphocystis_disease_virus_4__2704413	hypothetical_protein_KM759_gp003__YP_010087876__Lymphocystis_disease_virus_4__2704413	hypothetical_protein_BZK12_gp180__YP_009342248__Lymphocystis_disease_virus_Sa__1898060	12	Viruses	Nucleocytoviricota	Megaviricetes	Pimascovirales	Iridoviridae	Lymphocystivirus	Lymphocystis_disease_virus_Sa	1898060
768	hypothetical_protein_KM759_gp003__YP_010087876__Lymphocystis_disease_virus_4__2704413	hypothetical_protein_KM759_gp003__YP_010087876__Lymphocystis_disease_virus_4__2704413	hypothetical_protein_SERV_ORF90__YP_009259392__Short-finned_eel_ranavirus__638660	12	Viruses	Nucleocytoviricota	Megaviricetes	Pimascovirales	Iridoviridae	Ranavirus	Short-finned_eel_ranavirus	638660
768	hypothetical_protein_KM759_gp003__YP_010087876__Lymphocystis_disease_virus_4__2704413	hypothetical_protein_KM759_gp003__YP_010087876__Lymphocystis_disease_virus_4__2704413	hypothetical_protein_ATL82_gp079__YP_009182078__Epizootic_haematopoietic_necrosis_virus__100217	12	Viruses	Nucleocytoviricota	Megaviricetes	Pimascovirales	Iridoviridae	Ranavirus	Epizootic_haematopoietic_necrosis_virus	100217
768	hypothetical_protein_KM759_gp003__YP_010087876__Lymphocystis_disease_virus_4__2704413	hypothetical_protein_KM759_gp003__YP_010087876__Lymphocystis_disease_virus_4__2704413	hypothetical_protein_KM759_gp003__YP_010087876__Lymphocystis_disease_virus_4__2704413	12	Viruses	Nucleocytoviricota	Megaviricetes	Pimascovirales	Iridoviridae	Lymphocystivirus	Lymphocystis_disease_virus_4	2704413
768	hypothetical_protein_KM759_gp003__YP_010087876__Lymphocystis_disease_virus_4__2704413	hypothetical_protein_KM759_gp003__YP_010087876__Lymphocystis_disease_virus_4__2704413	hypothetical_protein_D1U33_gp065__YP_009508693__Common_midwife_toad_virus__540070	12	Viruses	Nucleocytoviricota	Megaviricetes	Pimascovirales	Iridoviridae	Ranavirus	Common_midwife_toad_virus	540070
768	hypothetical_protein_KM759_gp003__YP_010087876__Lymphocystis_disease_virus_4__2704413	hypothetical_protein_KM759_gp003__YP_010087876__Lymphocystis_disease_virus_4__2704413	hypothetical_protein_KM509_gp059__YP_010084811__Shrimp_hemocyte_iridescent_virus__2039780	12	Viruses	Nucleocytoviricota	Megaviricetes	Pimascovirales	Iridoviridae	Decapodiridovirus	Shrimp_hemocyte_iridescent_virus	2039780
768	hypothetical_protein_KM759_gp003__YP_010087876__Lymphocystis_disease_virus_4__2704413	hypothetical_protein_MIV072L__YP_654644__Invertebrate_iridescent_virus_3__345201	hypothetical_protein_MIV072L__YP_654644__Invertebrate_iridescent_virus_3__345201	12	Viruses	Nucleocytoviricota	Megaviricetes	Pimascovirales	Iridoviridae	Chloriridovirus	Invertebrate_iridescent_virus_3	345201
1365	hypothetical_protein_2__YP_239366__Bracoviriform_demolitoris__53988	hypothetical_protein_3__YP_239395__Bracoviriform_demolitoris__53988	hypothetical_protein__YP_239392__Bracoviriform_demolitoris__53988	7	Viruses				Polydnaviriformidae	Bracoviriform	Bracoviriform_demolitoris	53988
1365	hypothetical_protein_2__YP_239366__Bracoviriform_demolitoris__53988	hypothetical_protein_3__YP_239395__Bracoviriform_demolitoris__53988	hypothetical_protein_4__YP_239394__Bracoviriform_demolitoris__53988	7	Viruses				Polydnaviriformidae	Bracoviriform	Bracoviriform_demolitoris	53988
1365	hypothetical_protein_2__YP_239366__Bracoviriform_demolitoris__53988	hypothetical_protein_3__YP_239395__Bracoviriform_demolitoris__53988	hypothetical_protein_3__YP_239395__Bracoviriform_demolitoris__53988	7	Viruses				Polydnaviriformidae	Bracoviriform	Bracoviriform_demolitoris	53988
1365	hypothetical_protein_2__YP_239366__Bracoviriform_demolitoris__53988	hypothetical_protein__YP_239370__Bracoviriform_demolitoris__53988	hypothetical_protein__YP_239370__Bracoviriform_demolitoris__53988	7	Viruses				Polydnaviriformidae	Bracoviriform	Bracoviriform_demolitoris	53988
1365	hypothetical_protein_2__YP_239366__Bracoviriform_demolitoris__53988	hypothetical_protein__YP_239370__Bracoviriform_demolitoris__53988	hypothetical_protein__YP_239371__Bracoviriform_demolitoris__53988	7	Viruses				Polydnaviriformidae	Bracoviriform	Bracoviriform_demolitoris	53988
1365	hypothetical_protein_2__YP_239366__Bracoviriform_demolitoris__53988	hypothetical_protein_2__YP_239366__Bracoviriform_demolitoris__53988	hypothetical_protein_2__YP_239366__Bracoviriform_demolitoris__53988	7	Viruses				Polydnaviriformidae	Bracoviriform	Bracoviriform_demolitoris	53988
1365	hypothetical_protein_2__YP_239366__Bracoviriform_demolitoris__53988	hypothetical_protein_MdBV_sIgp2__YP_239407__Bracoviriform_demolitoris__53988	hypothetical_protein_MdBV_sIgp2__YP_239407__Bracoviriform_demolitoris__53988	7	Viruses				Polydnaviriformidae	Bracoviriform	Bracoviriform_demolitoris	53988
469	hypothetical_protein_PBCV1_A009R__NP_048357__Paramecium_bursaria_Chlorella_virus_1__10506	hypothetical_protein_PBCV1_A366L__NP_048723__Paramecium_bursaria_Chlorella_virus_1__10506	hypothetical_protein_FR483_N847R__YP_001426479__Paramecium_bursaria_Chlorella_virus_FR483__399781	21	Viruses	Nucleocytoviricota	Megaviricetes	Algavirales	Phycodnaviridae	Chlorovirus	Paramecium_bursaria_Chlorella_virus_FR483	399781
469	hypothetical_protein_PBCV1_A009R__NP_048357__Paramecium_bursaria_Chlorella_virus_1__10506	hypothetical_protein_PBCV1_A366L__NP_048723__Paramecium_bursaria_Chlorella_virus_1__10506	hypothetical_protein_PBCV1_A366L__NP_048723__Paramecium_bursaria_Chlorella_virus_1__10506	21	Viruses	Nucleocytoviricota	Megaviricetes	Algavirales	Phycodnaviridae	Chlorovirus	Paramecium_bursaria_Chlorella_virus_1	10506
469	hypothetical_protein_PBCV1_A009R__NP_048357__Paramecium_bursaria_Chlorella_virus_1__10506	hypothetical_protein_PBCV1_A009R__NP_048357__Paramecium_bursaria_Chlorella_virus_1__10506	hypothetical_protein_FR483_N792R__YP_001426424__Paramecium_bursaria_Chlorella_virus_FR483__399781	21	Viruses	Nucleocytoviricota	Megaviricetes	Algavirales	Phycodnaviridae	Chlorovirus	Paramecium_bursaria_Chlorella_virus_FR483	399781
469	hypothetical_protein_PBCV1_A009R__NP_048357__Paramecium_bursaria_Chlorella_virus_1__10506	hypothetical_protein_PBCV1_A009R__NP_048357__Paramecium_bursaria_Chlorella_virus_1__10506	hypothetical_protein_PBCV1_A177R__NP_048525__Paramecium_bursaria_Chlorella_virus_1__10506	21	Viruses	Nucleocytoviricota	Megaviricetes	Algavirales	Phycodnaviridae	Chlorovirus	Paramecium_bursaria_Chlorella_virus_1	10506
469	hypothetical_protein_PBCV1_A009R__NP_048357__Paramecium_bursaria_Chlorella_virus_1__10506	hypothetical_protein_PBCV1_A009R__NP_048357__Paramecium_bursaria_Chlorella_virus_1__10506	hypothetical_protein_FR483_N649R__YP_001426281__Paramecium_bursaria_Chlorella_virus_FR483__399781	21	Viruses	Nucleocytoviricota	Megaviricetes	Algavirales	Phycodnaviridae	Chlorovirus	Paramecium_bursaria_Chlorella_virus_FR483	399781
469	hypothetical_protein_PBCV1_A009R__NP_048357__Paramecium_bursaria_Chlorella_virus_1__10506	hypothetical_protein_PBCV1_A009R__NP_048357__Paramecium_bursaria_Chlorella_virus_1__10506	hypothetical_protein_BST79_gp030__YP_009325548__Only_Syngen_Nebraska_virus_5__1917232	21	Viruses	Nucleocytoviricota	Megaviricetes	Algavirales	Phycodnaviridae	Chlorovirus	Only_Syngen_Nebraska_virus_5	1917232
469	hypothetical_protein_PBCV1_A009R__NP_048357__Paramecium_bursaria_Chlorella_virus_1__10506	hypothetical_protein_PBCV1_A009R__NP_048357__Paramecium_bursaria_Chlorella_virus_1__10506	hypothetical_protein_FR483_N533L__YP_001426165__Paramecium_bursaria_Chlorella_virus_FR483__399781	21	Viruses	Nucleocytoviricota	Megaviricetes	Algavirales	Phycodnaviridae	Chlorovirus	Paramecium_bursaria_Chlorella_virus_FR483	399781
469	hypothetical_protein_PBCV1_A009R__NP_048357__Paramecium_bursaria_Chlorella_virus_1__10506	hypothetical_protein_PBCV1_A009R__NP_048357__Paramecium_bursaria_Chlorella_virus_1__10506	hypothetical_protein_PBCV1_A079R__NP_048427__Paramecium_bursaria_Chlorella_virus_1__10506	21	Viruses	Nucleocytoviricota	Megaviricetes	Algavirales	Phycodnaviridae	Chlorovirus	Paramecium_bursaria_Chlorella_virus_1	10506
469	hypothetical_protein_PBCV1_A009R__NP_048357__Paramecium_bursaria_Chlorella_virus_1__10506	hypothetical_protein_PBCV1_A009R__NP_048357__Paramecium_bursaria_Chlorella_virus_1__10506	hypothetical_protein_BST79_gp234__YP_009325752__Only_Syngen_Nebraska_virus_5__1917232	21	Viruses	Nucleocytoviricota	Megaviricetes	Algavirales	Phycodnaviridae	Chlorovirus	Only_Syngen_Nebraska_virus_5	1917232
469	hypothetical_protein_PBCV1_A009R__NP_048357__Paramecium_bursaria_Chlorella_virus_1__10506	hypothetical_protein_PBCV1_A009R__NP_048357__Paramecium_bursaria_Chlorella_virus_1__10506	hypothetical_protein_FR483_N030R__YP_001425662__Paramecium_bursaria_Chlorella_virus_FR483__399781	21	Viruses	Nucleocytoviricota	Megaviricetes	Algavirales	Phycodnaviridae	Chlorovirus	Paramecium_bursaria_Chlorella_virus_FR483	399781
469	hypothetical_protein_PBCV1_A009R__NP_048357__Paramecium_bursaria_Chlorella_virus_1__10506	hypothetical_protein_PBCV1_A009R__NP_048357__Paramecium_bursaria_Chlorella_virus_1__10506	hypothetical_protein_FR483_N413R__YP_001426045__Paramecium_bursaria_Chlorella_virus_FR483__399781	21	Viruses	Nucleocytoviricota	Megaviricetes	Algavirales	Phycodnaviridae	Chlorovirus	Paramecium_bursaria_Chlorella_virus_FR483	399781
469	hypothetical_protein_PBCV1_A009R__NP_048357__Paramecium_bursaria_Chlorella_virus_1__10506	hypothetical_protein_PBCV1_A009R__NP_048357__Paramecium_bursaria_Chlorella_virus_1__10506	hypothetical_protein_BST79_gp077__YP_009325595__Only_Syngen_Nebraska_virus_5__1917232	21	Viruses	Nucleocytoviricota	Megaviricetes	Algavirales	Phycodnaviridae	Chlorovirus	Only_Syngen_Nebraska_virus_5	1917232
469	hypothetical_protein_PBCV1_A009R__NP_048357__Paramecium_bursaria_Chlorella_virus_1__10506	hypothetical_protein_PBCV1_A009R__NP_048357__Paramecium_bursaria_Chlorella_virus_1__10506	hypothetical_protein_PBCV1_A649R__NP_049005__Paramecium_bursaria_Chlorella_virus_1__10506	21	Viruses	Nucleocytoviricota	Megaviricetes	Algavirales	Phycodnaviridae	Chlorovirus	Paramecium_bursaria_Chlorella_virus_1	10506
469	hypothetical_protein_PBCV1_A009R__NP_048357__Paramecium_bursaria_Chlorella_virus_1__10506	hypothetical_protein_PBCV1_A009R__NP_048357__Paramecium_bursaria_Chlorella_virus_1__10506	hypothetical_protein_ATCV1_Z199R__YP_001426680__Acanthocystis_turfacea_chlorella_virus_1__322019	21	Viruses	Nucleocytoviricota	Megaviricetes	Algavirales	Phycodnaviridae	Chlorovirus	Acanthocystis_turfacea_chlorella_virus_1	322019
469	hypothetical_protein_PBCV1_A009R__NP_048357__Paramecium_bursaria_Chlorella_virus_1__10506	hypothetical_protein_PBCV1_A009R__NP_048357__Paramecium_bursaria_Chlorella_virus_1__10506	hypothetical_protein_BST79_gp339__YP_009325857__Only_Syngen_Nebraska_virus_5__1917232	21	Viruses	Nucleocytoviricota	Megaviricetes	Algavirales	Phycodnaviridae	Chlorovirus	Only_Syngen_Nebraska_virus_5	1917232
469	hypothetical_protein_PBCV1_A009R__NP_048357__Paramecium_bursaria_Chlorella_virus_1__10506	hypothetical_protein_PBCV1_A009R__NP_048357__Paramecium_bursaria_Chlorella_virus_1__10506	hypothetical_protein_PBCV1_A009R__NP_048357__Paramecium_bursaria_Chlorella_virus_1__10506	21	Viruses	Nucleocytoviricota	Megaviricetes	Algavirales	Phycodnaviridae	Chlorovirus	Paramecium_bursaria_Chlorella_virus_1	10506
469	hypothetical_protein_PBCV1_A009R__NP_048357__Paramecium_bursaria_Chlorella_virus_1__10506	hypothetical_protein_PBCV1_A009R__NP_048357__Paramecium_bursaria_Chlorella_virus_1__10506	hypothetical_protein_PBCV1_A450R__NP_048807__Paramecium_bursaria_Chlorella_virus_1__10506	21	Viruses	Nucleocytoviricota	Megaviricetes	Algavirales	Phycodnaviridae	Chlorovirus	Paramecium_bursaria_Chlorella_virus_1	10506
469	hypothetical_protein_PBCV1_A009R__NP_048357__Paramecium_bursaria_Chlorella_virus_1__10506	hypothetical_protein_PBCV1_A009R__NP_048357__Paramecium_bursaria_Chlorella_virus_1__10506	hypothetical_protein_BST79_gp132__YP_009325650__Only_Syngen_Nebraska_virus_5__1917232	21	Viruses	Nucleocytoviricota	Megaviricetes	Algavirales	Phycodnaviridae	Chlorovirus	Only_Syngen_Nebraska_virus_5	1917232
469	hypothetical_protein_PBCV1_A009R__NP_048357__Paramecium_bursaria_Chlorella_virus_1__10506	hypothetical_protein_PBCV1_A009R__NP_048357__Paramecium_bursaria_Chlorella_virus_1__10506	hypothetical_protein_PBCV1_A275R__NP_048629__Paramecium_bursaria_Chlorella_virus_1__10506	21	Viruses	Nucleocytoviricota	Megaviricetes	Algavirales	Phycodnaviridae	Chlorovirus	Paramecium_bursaria_Chlorella_virus_1	10506
469	hypothetical_protein_PBCV1_A009R__NP_048357__Paramecium_bursaria_Chlorella_virus_1__10506	hypothetical_protein_PBCV1_A009R__NP_048357__Paramecium_bursaria_Chlorella_virus_1__10506	hypothetical_protein_FR483_N169L__YP_001425801__Paramecium_bursaria_Chlorella_virus_FR483__399781	21	Viruses	Nucleocytoviricota	Megaviricetes	Algavirales	Phycodnaviridae	Chlorovirus	Paramecium_bursaria_Chlorella_virus_FR483	399781
469	hypothetical_protein_PBCV1_A009R__NP_048357__Paramecium_bursaria_Chlorella_virus_1__10506	hypothetical_protein_PBCV1_A009R__NP_048357__Paramecium_bursaria_Chlorella_virus_1__10506	hypothetical_protein_ATCV1_Z747L__YP_001427228__Acanthocystis_turfacea_chlorella_virus_1__322019	21	Viruses	Nucleocytoviricota	Megaviricetes	Algavirales	Phycodnaviridae	Chlorovirus	Acanthocystis_turfacea_chlorella_virus_1	322019
514	hypothetical_protein_TW95_gp0196__YP_009119165__Pandoravirus_inopinatum__1605721	hypothetical_protein_TW95_gp0196__YP_009119165__Pandoravirus_inopinatum__1605721	hypothetical_protein_pdul_cds_924__YP_008319836__Pandoravirus_dulcis__1349409	19	Viruses					Pandoravirus	Pandoravirus_dulcis	1349409
514	hypothetical_protein_TW95_gp0196__YP_009119165__Pandoravirus_inopinatum__1605721	hypothetical_protein_TW95_gp0196__YP_009119165__Pandoravirus_inopinatum__1605721	hypothetical_protein_psal_cds_1193__YP_008438561__Pandoravirus_salinus__1349410	19	Viruses					Pandoravirus	Pandoravirus_salinus	1349410
514	hypothetical_protein_TW95_gp0196__YP_009119165__Pandoravirus_inopinatum__1605721	hypothetical_protein_TW95_gp0196__YP_009119165__Pandoravirus_inopinatum__1605721	hypothetical_protein_TW95_gp0196__YP_009119165__Pandoravirus_inopinatum__1605721	19	Viruses					Pandoravirus	Pandoravirus_inopinatum	1605721
514	hypothetical_protein_TW95_gp0196__YP_009119165__Pandoravirus_inopinatum__1605721	hypothetical_protein_TW95_gp0196__YP_009119165__Pandoravirus_inopinatum__1605721	hypothetical_protein_pqer_cds_1037__YP_009483728__Pandoravirus_quercus__2107709	19	Viruses					Pandoravirus	Pandoravirus_quercus	2107709
514	hypothetical_protein_TW95_gp0196__YP_009119165__Pandoravirus_inopinatum__1605721	hypothetical_protein_TW95_gp0822__YP_009119791__Pandoravirus_inopinatum__1605721	hypothetical_protein_TW95_gp0795__YP_009119764__Pandoravirus_inopinatum__1605721	19	Viruses					Pandoravirus	Pandoravirus_inopinatum	1605721
514	hypothetical_protein_TW95_gp0196__YP_009119165__Pandoravirus_inopinatum__1605721	hypothetical_protein_TW95_gp0822__YP_009119791__Pandoravirus_inopinatum__1605721	hypothetical_protein_pqer_cds_402__YP_009483093__Pandoravirus_quercus__2107709	19	Viruses					Pandoravirus	Pandoravirus_quercus	2107709
514	hypothetical_protein_TW95_gp0196__YP_009119165__Pandoravirus_inopinatum__1605721	hypothetical_protein_TW95_gp0822__YP_009119791__Pandoravirus_inopinatum__1605721	hypothetical_protein_pmac_cds_322__YP_009481006__Pandoravirus_macleodensis__2107707	19	Viruses					Pandoravirus	Pandoravirus_macleodensis	2107707
514	hypothetical_protein_TW95_gp0196__YP_009119165__Pandoravirus_inopinatum__1605721	hypothetical_protein_TW95_gp0822__YP_009119791__Pandoravirus_inopinatum__1605721	hypothetical_protein_pqer_cds_398__YP_009483089__Pandoravirus_quercus__2107709	19	Viruses					Pandoravirus	Pandoravirus_quercus	2107709
514	hypothetical_protein_TW95_gp0196__YP_009119165__Pandoravirus_inopinatum__1605721	hypothetical_protein_TW95_gp0822__YP_009119791__Pandoravirus_inopinatum__1605721	hypothetical_protein_psal_cds_406__YP_008437182__Pandoravirus_salinus__1349410	19	Viruses					Pandoravirus	Pandoravirus_salinus	1349410
514	hypothetical_protein_TW95_gp0196__YP_009119165__Pandoravirus_inopinatum__1605721	hypothetical_protein_TW95_gp0822__YP_009119791__Pandoravirus_inopinatum__1605721	hypothetical_protein_pneo_cds_341__YP_009481951__Pandoravirus_neocaledonia__2107708	19	Viruses					Pandoravirus	Pandoravirus_neocaledonia	2107708
514	hypothetical_protein_TW95_gp0196__YP_009119165__Pandoravirus_inopinatum__1605721	hypothetical_protein_TW95_gp0822__YP_009119791__Pandoravirus_inopinatum__1605721	hypothetical_protein_pqer_cds_401__YP_009483092__Pandoravirus_quercus__2107709	19	Viruses					Pandoravirus	Pandoravirus_quercus	2107709
514	hypothetical_protein_TW95_gp0196__YP_009119165__Pandoravirus_inopinatum__1605721	hypothetical_protein_TW95_gp0822__YP_009119791__Pandoravirus_inopinatum__1605721	hypothetical_protein_TW95_gp0786__YP_009119755__Pandoravirus_inopinatum__1605721	19	Viruses					Pandoravirus	Pandoravirus_inopinatum	1605721
514	hypothetical_protein_TW95_gp0196__YP_009119165__Pandoravirus_inopinatum__1605721	hypothetical_protein_TW95_gp0822__YP_009119791__Pandoravirus_inopinatum__1605721	hypothetical_protein_TW95_gp0822__YP_009119791__Pandoravirus_inopinatum__1605721	19	Viruses					Pandoravirus	Pandoravirus_inopinatum	1605721
514	hypothetical_protein_TW95_gp0196__YP_009119165__Pandoravirus_inopinatum__1605721	hypothetical_protein_TW95_gp0822__YP_009119791__Pandoravirus_inopinatum__1605721	hypothetical_protein_pqer_cds_399__YP_009483090__Pandoravirus_quercus__2107709	19	Viruses					Pandoravirus	Pandoravirus_quercus	2107709
514	hypothetical_protein_TW95_gp0196__YP_009119165__Pandoravirus_inopinatum__1605721	hypothetical_protein_TW95_gp0822__YP_009119791__Pandoravirus_inopinatum__1605721	hypothetical_protein_psal_cds_407__YP_008437184__Pandoravirus_salinus__1349410	19	Viruses					Pandoravirus	Pandoravirus_salinus	1349410
514	hypothetical_protein_TW95_gp0196__YP_009119165__Pandoravirus_inopinatum__1605721	hypothetical_protein_TW95_gp0822__YP_009119791__Pandoravirus_inopinatum__1605721	hypothetical_protein_pdul_cds_450__YP_009430221__Pandoravirus_dulcis__1349409	19	Viruses					Pandoravirus	Pandoravirus_dulcis	1349409
514	hypothetical_protein_TW95_gp0196__YP_009119165__Pandoravirus_inopinatum__1605721	hypothetical_protein_TW95_gp0822__YP_009119791__Pandoravirus_inopinatum__1605721	hypothetical_protein_TW95_gp1271__YP_009120240__Pandoravirus_inopinatum__1605721	19	Viruses					Pandoravirus	Pandoravirus_inopinatum	1605721
514	hypothetical_protein_TW95_gp0196__YP_009119165__Pandoravirus_inopinatum__1605721	hypothetical_protein_TW95_gp0822__YP_009119791__Pandoravirus_inopinatum__1605721	hypothetical_protein_pdul_cds_449__YP_008319181__Pandoravirus_dulcis__1349409	19	Viruses					Pandoravirus	Pandoravirus_dulcis	1349409
514	hypothetical_protein_TW95_gp0196__YP_009119165__Pandoravirus_inopinatum__1605721	hypothetical_protein_TW95_gp0822__YP_009119791__Pandoravirus_inopinatum__1605721	hypothetical_protein_psal_cds_409__YP_009430010__Pandoravirus_salinus__1349410	19	Viruses					Pandoravirus	Pandoravirus_salinus	1349410
987	U2_protein__YP_008992021__Pea_necrotic_yellow_dwarf_virus__753670	U2_protein__YP_008992021__Pea_necrotic_yellow_dwarf_virus__753670	U2_protein__YP_009553295__Cow_vetch_latent_virus__2056780	9	Viruses	Cressdnaviricota	Arfiviricetes	Mulpavirales	Nanoviridae	Nanovirus	Cow_vetch_latent_virus	2056780
987	U2_protein__YP_008992021__Pea_necrotic_yellow_dwarf_virus__753670	U2_protein__YP_008992021__Pea_necrotic_yellow_dwarf_virus__753670	U2_protein__YP_008992021__Pea_necrotic_yellow_dwarf_virus__753670	9	Viruses	Cressdnaviricota	Arfiviricetes	Mulpavirales	Nanoviridae	Nanovirus	Pea_necrotic_yellow_dwarf_virus	753670
987	U2_protein__YP_008992021__Pea_necrotic_yellow_dwarf_virus__753670	hypothetical_protein__NP_619571__Faba_bean_necrotic_yellows_virus__59817	U2_protein__YP_003104743__Faba_bean_necrotic_stunt_virus__283824	9	Viruses	Cressdnaviricota	Arfiviricetes	Mulpavirales	Nanoviridae	Nanovirus	Faba_bean_necrotic_stunt_virus	283824
987	U2_protein__YP_008992021__Pea_necrotic_yellow_dwarf_virus__753670	hypothetical_protein__NP_619571__Faba_bean_necrotic_yellows_virus__59817	U2_protein__YP_010088041__Sophora_yellow_stunt_virus__1980160	9	Viruses	Cressdnaviricota	Arfiviricetes	Mulpavirales	Nanoviridae	Nanovirus	Sophora_yellow_stunt_virus	1980160
987	U2_protein__YP_008992021__Pea_necrotic_yellow_dwarf_virus__753670	hypothetical_protein__NP_619571__Faba_bean_necrotic_yellows_virus__59817	hypothetical_protein__NP_619571__Faba_bean_necrotic_yellows_virus__59817	9	Viruses	Cressdnaviricota	Arfiviricetes	Mulpavirales	Nanoviridae	Nanovirus	Faba_bean_necrotic_yellows_virus	59817
987	U2_protein__YP_008992021__Pea_necrotic_yellow_dwarf_virus__753670	hypothetical_protein__NP_619571__Faba_bean_necrotic_yellows_virus__59817	viral_non-structural_protein__NP_619765__Milk_vetch_dwarf_virus__67585	9	Viruses	Cressdnaviricota	Arfiviricetes	Mulpavirales	Nanoviridae	Nanovirus	Milk_vetch_dwarf_virus	67585
987	U2_protein__YP_008992021__Pea_necrotic_yellow_dwarf_virus__753670	hypothetical_protein__NP_619571__Faba_bean_necrotic_yellows_virus__59817	U2_protein__YP_008997796__Pea_yellow_stunt_virus__1436892	9	Viruses	Cressdnaviricota	Arfiviricetes	Mulpavirales	Nanoviridae	Nanovirus	Pea_yellow_stunt_virus	1436892
987	U2_protein__YP_008992021__Pea_necrotic_yellow_dwarf_virus__753670	hypothetical_protein__NP_619571__Faba_bean_necrotic_yellows_virus__59817	U2_protein__YP_008997805__Black_medic_leaf_roll_virus__2038729	9	Viruses	Cressdnaviricota	Arfiviricetes	Mulpavirales	Nanoviridae	Nanovirus	Black_medic_leaf_roll_virus	2038729
987	U2_protein__YP_008992021__Pea_necrotic_yellow_dwarf_virus__753670	hypothetical_protein__NP_619571__Faba_bean_necrotic_yellows_virus__59817	U2_protein__YP_010088036__Parsley_severe_stunt_associated_virus__2558055	9	Viruses	Cressdnaviricota	Arfiviricetes	Mulpavirales	Nanoviridae	Nanovirus	Parsley_severe_stunt_associated_virus	2558055
5768	ORF48__YP_656703__Ranid_herpesvirus_1__85655	ORF48__YP_656703__Ranid_herpesvirus_1__85655	ORF48__YP_656703__Ranid_herpesvirus_1__85655	2	Viruses	Peploviricota	Herviviricetes	Herpesvirales	Alloherpesviridae	Batrachovirus	Ranid_herpesvirus_1	85655
5768	ORF48__YP_656703__Ranid_herpesvirus_1__85655	hypothetical_protein__YP_009552954__Bufonid_herpesvirus_1__2282206	hypothetical_protein__YP_009552954__Bufonid_herpesvirus_1__2282206	2	Viruses	Peploviricota	Herviviricetes	Herpesvirales			Bufonid_herpesvirus_1	2282206
2233	membrane_protein_S21__YP_004940305__Saimiriine_betaherpesvirus_4__1535247	membrane_protein_S22__YP_004940306__Saimiriine_betaherpesvirus_4__1535247	membrane_protein_S22__YP_004940306__Saimiriine_betaherpesvirus_4__1535247	5	Viruses	Peploviricota	Herviviricetes	Herpesvirales	Herpesviridae	Cytomegalovirus	Saimiriine_betaherpesvirus_4	1535247
2233	membrane_protein_S21__YP_004940305__Saimiriine_betaherpesvirus_4__1535247	membrane_protein_S27__YP_004940311__Saimiriine_betaherpesvirus_4__1535247	membrane_protein_A39__YP_004940168__Aotine_betaherpesvirus_1__50290	5	Viruses	Peploviricota	Herviviricetes	Herpesvirales	Herpesviridae	Cytomegalovirus	Aotine_betaherpesvirus_1	50290
2233	membrane_protein_S21__YP_004940305__Saimiriine_betaherpesvirus_4__1535247	membrane_protein_S27__YP_004940311__Saimiriine_betaherpesvirus_4__1535247	membrane_protein_S27__YP_004940311__Saimiriine_betaherpesvirus_4__1535247	5	Viruses	Peploviricota	Herviviricetes	Herpesvirales	Herpesviridae	Cytomegalovirus	Saimiriine_betaherpesvirus_4	1535247
2233	membrane_protein_S21__YP_004940305__Saimiriine_betaherpesvirus_4__1535247	membrane_protein_S21__YP_004940305__Saimiriine_betaherpesvirus_4__1535247	membrane_protein_S21__YP_004940305__Saimiriine_betaherpesvirus_4__1535247	5	Viruses	Peploviricota	Herviviricetes	Herpesvirales	Herpesviridae	Cytomegalovirus	Saimiriine_betaherpesvirus_4	1535247
2233	membrane_protein_S21__YP_004940305__Saimiriine_betaherpesvirus_4__1535247	membrane_protein_S26__YP_004940310__Saimiriine_betaherpesvirus_4__1535247	membrane_protein_S26__YP_004940310__Saimiriine_betaherpesvirus_4__1535247	5	Viruses	Peploviricota	Herviviricetes	Herpesvirales	Herpesviridae	Cytomegalovirus	Saimiriine_betaherpesvirus_4	1535247
2862	putative_cysteine_protease__YP_003969976__Cafeteria_roenbergensis_virus_BV-PW1__693272	putative_cysteine_protease__YP_003969976__Cafeteria_roenbergensis_virus_BV-PW1__693272	putative_papain-like_cysteine_peptidase__YP_007354383__Acanthamoeba_polyphaga_moumouvirus__1269028	4	Viruses	Nucleocytoviricota	Megaviricetes	Imitervirales	Mimiviridae		Acanthamoeba_polyphaga_moumouvirus	1269028
2862	putative_cysteine_protease__YP_003969976__Cafeteria_roenbergensis_virus_BV-PW1__693272	putative_cysteine_protease__YP_003969976__Cafeteria_roenbergensis_virus_BV-PW1__693272	putative_papain-like_cysteine_peptidase__YP_003986912__Acanthamoeba_polyphaga_mimivirus__212035	4	Viruses	Nucleocytoviricota	Megaviricetes	Imitervirales	Mimiviridae	Mimivirus	Acanthamoeba_polyphaga_mimivirus	212035
2862	putative_cysteine_protease__YP_003969976__Cafeteria_roenbergensis_virus_BV-PW1__693272	putative_cysteine_protease__YP_003969976__Cafeteria_roenbergensis_virus_BV-PW1__693272	putative_cysteine_protease__YP_003969976__Cafeteria_roenbergensis_virus_BV-PW1__693272	4	Viruses	Nucleocytoviricota	Megaviricetes	Imitervirales	Mimiviridae	Cafeteriavirus	Cafeteria_roenbergensis_virus_BV-PW1	693272
2862	putative_cysteine_protease__YP_003969976__Cafeteria_roenbergensis_virus_BV-PW1__693272	putative_papain-like_cysteine_protease__YP_003969751__Cafeteria_roenbergensis_virus_BV-PW1__693272	putative_papain-like_cysteine_protease__YP_003969751__Cafeteria_roenbergensis_virus_BV-PW1__693272	4	Viruses	Nucleocytoviricota	Megaviricetes	Imitervirales	Mimiviridae	Cafeteriavirus	Cafeteria_roenbergensis_virus_BV-PW1	693272
288	C4L_C10L-like_protein__YP_009177026__Turkeypox_virus__336486	C4L_C10L-like_protein__YP_009177026__Turkeypox_virus__336486	C4L_C10L-like_protein__YP_009177026__Turkeypox_virus__336486	33	Viruses	Nucleocytoviricota	Pokkesviricetes	Chitovirales	Poxviridae	Avipoxvirus	Turkeypox_virus	336486
288	C4L_C10L-like_protein__YP_009177026__Turkeypox_virus__336486	IL-1_receptor_antagonist__YP_010085477__Akhmeta_virus__2200830	hypothetical_protein_DpV83gp007__YP_227384__Deerpox_virus_W-848-83__305674	33	Viruses	Nucleocytoviricota	Pokkesviricetes	Chitovirales	Poxviridae	Cervidpoxvirus	Deerpox_virus_W-848-83	305674
288	C4L_C10L-like_protein__YP_009177026__Turkeypox_virus__336486	IL-1_receptor_antagonist__YP_010085477__Akhmeta_virus__2200830	hypothetical_protein_SPPV_05__NP_659581__Sheeppox_virus__10266	33	Viruses	Nucleocytoviricota	Pokkesviricetes	Chitovirales	Poxviridae	Capripoxvirus	Sheeppox_virus	10266
288	C4L_C10L-like_protein__YP_009177026__Turkeypox_virus__336486	IL-1_receptor_antagonist__YP_010085477__Akhmeta_virus__2200830	C4L_C10L_family_protein__YP_009448177__Flamingopox_virus_FGPVKD09__2059380	33	Viruses	Nucleocytoviricota	Pokkesviricetes	Chitovirales	Poxviridae	Avipoxvirus	Flamingopox_virus_FGPVKD09	2059380
288	C4L_C10L-like_protein__YP_009177026__Turkeypox_virus__336486	IL-1_receptor_antagonist__YP_010085477__Akhmeta_virus__2200830	CPXV033__NP_619822__Cowpox_virus__10243	33	Viruses	Nucleocytoviricota	Pokkesviricetes	Chitovirales	Poxviridae	Orthopoxvirus	Cowpox_virus	10243
288	C4L_C10L-like_protein__YP_009177026__Turkeypox_virus__336486	IL-1_receptor_antagonist__YP_010085477__Akhmeta_virus__2200830	C4L_C10L-like_family_protein__YP_009046264__Pigeonpox_virus__10264	33	Viruses	Nucleocytoviricota	Pokkesviricetes	Chitovirales	Poxviridae	Avipoxvirus	Pigeonpox_virus	10264
288	C4L_C10L-like_protein__YP_009177026__Turkeypox_virus__336486	IL-1_receptor_antagonist__YP_010085477__Akhmeta_virus__2200830	C4L_C10L-like_family_protein__YP_009046023__Penguinpox_virus__648998	33	Viruses	Nucleocytoviricota	Pokkesviricetes	Chitovirales	Poxviridae	Avipoxvirus	Penguinpox_virus	648998
288	C4L_C10L-like_protein__YP_009177026__Turkeypox_virus__336486	IL-1_receptor_antagonist__YP_010085477__Akhmeta_virus__2200830	HSPV017__ABH08112__Horsepox_virus__397342	33	Viruses	Nucleocytoviricota	Pokkesviricetes	Chitovirales	Poxviridae	Orthopoxvirus	Horsepox_virus	397342
288	C4L_C10L-like_protein__YP_009177026__Turkeypox_virus__336486	IL-1_receptor_antagonist__YP_010085477__Akhmeta_virus__2200830	C4L_C10L-like_family_protein__YP_009046007__Penguinpox_virus__648998	33	Viruses	Nucleocytoviricota	Pokkesviricetes	Chitovirales	Poxviridae	Avipoxvirus	Penguinpox_virus	648998
288	C4L_C10L-like_protein__YP_009177026__Turkeypox_virus__336486	IL-1_receptor_antagonist__YP_010085477__Akhmeta_virus__2200830	C4L_C10L-like_family_protein__YP_009177140__Turkeypox_virus__336486	33	Viruses	Nucleocytoviricota	Pokkesviricetes	Chitovirales	Poxviridae	Avipoxvirus	Turkeypox_virus	336486
288	C4L_C10L-like_protein__YP_009177026__Turkeypox_virus__336486	IL-1_receptor_antagonist__YP_010085477__Akhmeta_virus__2200830	C4L_C10L_protein__YP_009447937__Flamingopox_virus_FGPVKD09__2059380	33	Viruses	Nucleocytoviricota	Pokkesviricetes	Chitovirales	Poxviridae	Avipoxvirus	Flamingopox_virus_FGPVKD09	2059380
288	C4L_C10L-like_protein__YP_009177026__Turkeypox_virus__336486	IL-1_receptor_antagonist__YP_010085477__Akhmeta_virus__2200830	putative_C10L_protein__YP_010085683__Orthopoxvirus_Abatino__2478919	33	Viruses	Nucleocytoviricota	Pokkesviricetes	Chitovirales	Poxviridae	Orthopoxvirus	Orthopoxvirus_Abatino	2478919
288	C4L_C10L-like_protein__YP_009177026__Turkeypox_virus__336486	IL-1_receptor_antagonist__YP_010085477__Akhmeta_virus__2200830	il-1_receptor_antagonist__YP_009268720__Pteropox_virus__1873698	33	Viruses	Nucleocytoviricota	Pokkesviricetes	Chitovirales	Poxviridae	Pteropopoxvirus	Pteropox_virus	1873698
288	C4L_C10L-like_protein__YP_009177026__Turkeypox_virus__336486	IL-1_receptor_antagonist__YP_010085477__Akhmeta_virus__2200830	putative_C4L_protein__YP_010085694__Orthopoxvirus_Abatino__2478919	33	Viruses	Nucleocytoviricota	Pokkesviricetes	Chitovirales	Poxviridae	Orthopoxvirus	Orthopoxvirus_Abatino	2478919
288	C4L_C10L-like_protein__YP_009177026__Turkeypox_virus__336486	IL-1_receptor_antagonist__YP_010085477__Akhmeta_virus__2200830	Hypothetical_protein_YMTVg151R__NP_938402__Yaba_monkey_tumor_virus__38804	33	Viruses	Nucleocytoviricota	Pokkesviricetes	Chitovirales	Poxviridae	Yatapoxvirus	Yaba_monkey_tumor_virus	38804
288	C4L_C10L-like_protein__YP_009177026__Turkeypox_virus__336486	IL-1_receptor_antagonist__YP_010085477__Akhmeta_virus__2200830	1L_protein__NP_073386__Yaba-like_disease_virus__132475	33	Viruses	Nucleocytoviricota	Pokkesviricetes	Chitovirales	Poxviridae	Yatapoxvirus	Yaba-like_disease_virus	132475
288	C4L_C10L-like_protein__YP_009177026__Turkeypox_virus__336486	IL-1_receptor_antagonist__YP_010085477__Akhmeta_virus__2200830	hypothetical_protein_VARVgp011__NP_042055__Variola_virus__10255	33	Viruses	Nucleocytoviricota	Pokkesviricetes	Chitovirales	Poxviridae	Orthopoxvirus	Variola_virus	10255
288	C4L_C10L-like_protein__YP_009177026__Turkeypox_virus__336486	IL-1_receptor_antagonist__YP_010085477__Akhmeta_virus__2200830	C4L_C10L-like_family_protein__YP_009046248__Pigeonpox_virus__10264	33	Viruses	Nucleocytoviricota	Pokkesviricetes	Chitovirales	Poxviridae	Avipoxvirus	Pigeonpox_virus	10264
288	C4L_C10L-like_protein__YP_009177026__Turkeypox_virus__336486	IL-1_receptor_antagonist__YP_010085477__Akhmeta_virus__2200830	IL-1_receptor_antagonist__YP_009143333__Raccoonpox_virus__10256	33	Viruses	Nucleocytoviricota	Pokkesviricetes	Chitovirales	Poxviridae	Orthopoxvirus	Raccoonpox_virus	10256
288	C4L_C10L-like_protein__YP_009177026__Turkeypox_virus__336486	IL-1_receptor_antagonist__YP_010085477__Akhmeta_virus__2200830	hypothetical_protein_VACWR010__YP_232892__Vaccinia_virus__10245	33	Viruses	Nucleocytoviricota	Pokkesviricetes	Chitovirales	Poxviridae	Orthopoxvirus	Vaccinia_virus	10245
288	C4L_C10L-like_protein__YP_009177026__Turkeypox_virus__336486	IL-1_receptor_antagonist__YP_010085477__Akhmeta_virus__2200830	hypothetical_protein_VACWR209__YP_233091__Vaccinia_virus__10245	33	Viruses	Nucleocytoviricota	Pokkesviricetes	Chitovirales	Poxviridae	Orthopoxvirus	Vaccinia_virus	10245
288	C4L_C10L-like_protein__YP_009177026__Turkeypox_virus__336486	IL-1_receptor_antagonist__YP_010085477__Akhmeta_virus__2200830	IL-1_receptor_antagonist__YP_009408109__Eptesipox_virus__1329402	33	Viruses	Nucleocytoviricota	Pokkesviricetes	Chitovirales	Poxviridae	Vespertilionpoxvirus	Eptesipox_virus	1329402
288	C4L_C10L-like_protein__YP_009177026__Turkeypox_virus__336486	IL-1_receptor_antagonist__YP_010085477__Akhmeta_virus__2200830	IL-1_receptor_antagonist__YP_010085477__Akhmeta_virus__2200830	33	Viruses	Nucleocytoviricota	Pokkesviricetes	Chitovirales	Poxviridae	Orthopoxvirus	Akhmeta_virus	2200830
288	C4L_C10L-like_protein__YP_009177026__Turkeypox_virus__336486	IL-1_receptor_antagonist__YP_010085477__Akhmeta_virus__2200830	hypothetical_protein_VARVgp003__NP_042047__Variola_virus__10255	33	Viruses	Nucleocytoviricota	Pokkesviricetes	Chitovirales	Poxviridae	Orthopoxvirus	Variola_virus	10255
288	C4L_C10L-like_protein__YP_009177026__Turkeypox_virus__336486	IL-1_receptor_antagonist__YP_010085477__Akhmeta_virus__2200830	151R_protein__NP_073536__Yaba-like_disease_virus__132475	33	Viruses	Nucleocytoviricota	Pokkesviricetes	Chitovirales	Poxviridae	Yatapoxvirus	Yaba-like_disease_virus	132475
288	C4L_C10L-like_protein__YP_009177026__Turkeypox_virus__336486	IL-1_receptor_antagonist__YP_010085477__Akhmeta_virus__2200830	IL-1_receptor_antagonist__YP_009408406__NY_014_poxvirus__2025360	33	Viruses	Nucleocytoviricota	Pokkesviricetes	Chitovirales	Poxviridae	Centapoxvirus	NY_014_poxvirus	2025360
288	C4L_C10L-like_protein__YP_009177026__Turkeypox_virus__336486	IL-1_receptor_antagonist__YP_010085477__Akhmeta_virus__2200830	hypothetical_protein_VACWR024__YP_232906__Vaccinia_virus__10245	33	Viruses	Nucleocytoviricota	Pokkesviricetes	Chitovirales	Poxviridae	Orthopoxvirus	Vaccinia_virus	10245
288	C4L_C10L-like_protein__YP_009177026__Turkeypox_virus__336486	IL-1_receptor_antagonist__YP_010085477__Akhmeta_virus__2200830	IL-1_receptor_antagonist__YP_009408204__Murmansk_poxvirus__2025359	33	Viruses	Nucleocytoviricota	Pokkesviricetes	Chitovirales	Poxviridae	Centapoxvirus	Murmansk_poxvirus	2025359
288	C4L_C10L-like_protein__YP_009177026__Turkeypox_virus__336486	IL-1_receptor_antagonist__YP_010085477__Akhmeta_virus__2200830	IL-1_receptor_antagonist__YP_010085466__Akhmeta_virus__2200830	33	Viruses	Nucleocytoviricota	Pokkesviricetes	Chitovirales	Poxviridae	Orthopoxvirus	Akhmeta_virus	2200830
288	C4L_C10L-like_protein__YP_009177026__Turkeypox_virus__336486	IL-1_receptor_antagonist__YP_010085477__Akhmeta_virus__2200830	C4L_C10L-like_family_protein__YP_010377015__Monkeypox_virus__10244	33	Viruses	Nucleocytoviricota	Pokkesviricetes	Chitovirales	Poxviridae	Orthopoxvirus	Monkeypox_virus	10244
288	C4L_C10L-like_protein__YP_009177026__Turkeypox_virus__336486	IL-1_receptor_antagonist__YP_010085477__Akhmeta_virus__2200830	Hypothetical_protein_YMTVg1L__NP_938263__Yaba_monkey_tumor_virus__38804	33	Viruses	Nucleocytoviricota	Pokkesviricetes	Chitovirales	Poxviridae	Yatapoxvirus	Yaba_monkey_tumor_virus	38804
288	C4L_C10L-like_protein__YP_009177026__Turkeypox_virus__336486	IL-1_receptor_antagonist__YP_010085477__Akhmeta_virus__2200830	interleukin_1_receptor_antagonist__YP_005296213__Cotia_virus_SPAn232__930275	33	Viruses	Nucleocytoviricota	Pokkesviricetes	Chitovirales	Poxviridae	Oryzopoxvirus	Cotia_virus_SPAn232	930275
288	C4L_C10L-like_protein__YP_009177026__Turkeypox_virus__336486	IL-1_receptor_antagonist__YP_010085477__Akhmeta_virus__2200830	CPXV022_protein__NP_619811__Cowpox_virus__10243	33	Viruses	Nucleocytoviricota	Pokkesviricetes	Chitovirales	Poxviridae	Orthopoxvirus	Cowpox_virus	10243
1364	Exonuclease_YqaJ__YP_009482978__Pandoravirus_quercus__2107709	YqaJ_viral_recombinase_family_protein__YP_007354443__Acanthamoeba_polyphaga_moumouvirus__1269028	putative_phage-type_endonuclease__YP_003986857__Acanthamoeba_polyphaga_mimivirus__212035	7	Viruses	Nucleocytoviricota	Megaviricetes	Imitervirales	Mimiviridae	Mimivirus	Acanthamoeba_polyphaga_mimivirus	212035
1364	Exonuclease_YqaJ__YP_009482978__Pandoravirus_quercus__2107709	YqaJ_viral_recombinase_family_protein__YP_007354443__Acanthamoeba_polyphaga_moumouvirus__1269028	YqaJ_viral_recombinase_family_protein__YP_007354443__Acanthamoeba_polyphaga_moumouvirus__1269028	7	Viruses	Nucleocytoviricota	Megaviricetes	Imitervirales	Mimiviridae		Acanthamoeba_polyphaga_moumouvirus	1269028
1364	Exonuclease_YqaJ__YP_009482978__Pandoravirus_quercus__2107709	Exonuclease_YqaJ__YP_009482978__Pandoravirus_quercus__2107709	Exonuclease_YqaJ__YP_009481858__Pandoravirus_neocaledonia__2107708	7	Viruses					Pandoravirus	Pandoravirus_neocaledonia	2107708
1364	Exonuclease_YqaJ__YP_009482978__Pandoravirus_quercus__2107709	Exonuclease_YqaJ__YP_009482978__Pandoravirus_quercus__2107709	Exonuclease_YqaJ__YP_008436959__Pandoravirus_salinus__1349410	7	Viruses					Pandoravirus	Pandoravirus_salinus	1349410
1364	Exonuclease_YqaJ__YP_009482978__Pandoravirus_quercus__2107709	Exonuclease_YqaJ__YP_009482978__Pandoravirus_quercus__2107709	Exonuclease_YqaJ__YP_008319028__Pandoravirus_dulcis__1349409	7	Viruses					Pandoravirus	Pandoravirus_dulcis	1349409
1364	Exonuclease_YqaJ__YP_009482978__Pandoravirus_quercus__2107709	Exonuclease_YqaJ__YP_009482978__Pandoravirus_quercus__2107709	Exonuclease_YqaJ__YP_009482978__Pandoravirus_quercus__2107709	7	Viruses					Pandoravirus	Pandoravirus_quercus	2107709
1364	Exonuclease_YqaJ__YP_009482978__Pandoravirus_quercus__2107709	Exonuclease_YqaJ__YP_009482978__Pandoravirus_quercus__2107709	Exonuclease_YqaJ__YP_009480915__Pandoravirus_macleodensis__2107707	7	Viruses					Pandoravirus	Pandoravirus_macleodensis	2107707
312	GfV-C8-ORF1__YP_001029442__Ichnoviriform_fumiferanae__419435	PTP_4__YP_239386__Bracoviriform_demolitoris__53988	PTP_1__YP_239381__Bracoviriform_demolitoris__53988	31	Viruses				Polydnaviriformidae	Bracoviriform	Bracoviriform_demolitoris	53988
312	GfV-C8-ORF1__YP_001029442__Ichnoviriform_fumiferanae__419435	PTP_4__YP_239386__Bracoviriform_demolitoris__53988	PTP_4__YP_239386__Bracoviriform_demolitoris__53988	31	Viruses				Polydnaviriformidae	Bracoviriform	Bracoviriform_demolitoris	53988
312	GfV-C8-ORF1__YP_001029442__Ichnoviriform_fumiferanae__419435	PTP_4__YP_239386__Bracoviriform_demolitoris__53988	PTP_3__YP_239383__Bracoviriform_demolitoris__53988	31	Viruses				Polydnaviriformidae	Bracoviriform	Bracoviriform_demolitoris	53988
312	GfV-C8-ORF1__YP_001029442__Ichnoviriform_fumiferanae__419435	PTP_4__YP_239390__Bracoviriform_demolitoris__53988	PTP_3__YP_239389__Bracoviriform_demolitoris__53988	31	Viruses				Polydnaviriformidae	Bracoviriform	Bracoviriform_demolitoris	53988
312	GfV-C8-ORF1__YP_001029442__Ichnoviriform_fumiferanae__419435	PTP_4__YP_239390__Bracoviriform_demolitoris__53988	PTP_4__YP_239390__Bracoviriform_demolitoris__53988	31	Viruses				Polydnaviriformidae	Bracoviriform	Bracoviriform_demolitoris	53988
312	GfV-C8-ORF1__YP_001029442__Ichnoviriform_fumiferanae__419435	PTP_2__YP_239391__Bracoviriform_demolitoris__53988	PTP_2__YP_239391__Bracoviriform_demolitoris__53988	31	Viruses				Polydnaviriformidae	Bracoviriform	Bracoviriform_demolitoris	53988
312	GfV-C8-ORF1__YP_001029442__Ichnoviriform_fumiferanae__419435	GfV-C8-ORF1__YP_001029442__Ichnoviriform_fumiferanae__419435	GfV-B43-ORF1__YP_001029380__Ichnoviriform_fumiferanae__419435	31	Viruses				Polydnaviriformidae	Ichnoviriform	Ichnoviriform_fumiferanae	419435
312	GfV-C8-ORF1__YP_001029442__Ichnoviriform_fumiferanae__419435	GfV-C8-ORF1__YP_001029442__Ichnoviriform_fumiferanae__419435	GfV-B2-ORF1__YP_001029435__Ichnoviriform_fumiferanae__419435	31	Viruses				Polydnaviriformidae	Ichnoviriform	Ichnoviriform_fumiferanae	419435
312	GfV-C8-ORF1__YP_001029442__Ichnoviriform_fumiferanae__419435	GfV-C8-ORF1__YP_001029442__Ichnoviriform_fumiferanae__419435	GfV-C8-ORF1__YP_001029442__Ichnoviriform_fumiferanae__419435	31	Viruses				Polydnaviriformidae	Ichnoviriform	Ichnoviriform_fumiferanae	419435
312	GfV-C8-ORF1__YP_001029442__Ichnoviriform_fumiferanae__419435	GfV-C8-ORF1__YP_001029442__Ichnoviriform_fumiferanae__419435	GfV-B6-ORF1__YP_001029349__Ichnoviriform_fumiferanae__419435	31	Viruses				Polydnaviriformidae	Ichnoviriform	Ichnoviriform_fumiferanae	419435
312	GfV-C8-ORF1__YP_001029442__Ichnoviriform_fumiferanae__419435	GfV-C8-ORF1__YP_001029442__Ichnoviriform_fumiferanae__419435	GfV-B61-ORF1__YP_001029396__Ichnoviriform_fumiferanae__419435	31	Viruses				Polydnaviriformidae	Ichnoviriform	Ichnoviriform_fumiferanae	419435
312	GfV-C8-ORF1__YP_001029442__Ichnoviriform_fumiferanae__419435	GfV-C8-ORF1__YP_001029442__Ichnoviriform_fumiferanae__419435	GfV-B46-ORF1__YP_001029383__Ichnoviriform_fumiferanae__419435	31	Viruses				Polydnaviriformidae	Ichnoviriform	Ichnoviriform_fumiferanae	419435
312	GfV-C8-ORF1__YP_001029442__Ichnoviriform_fumiferanae__419435	GfV-C8-ORF1__YP_001029442__Ichnoviriform_fumiferanae__419435	GfV-B62-ORF1__YP_001029397__Ichnoviriform_fumiferanae__419435	31	Viruses				Polydnaviriformidae	Ichnoviriform	Ichnoviriform_fumiferanae	419435
312	GfV-C8-ORF1__YP_001029442__Ichnoviriform_fumiferanae__419435	GfV-C8-ORF1__YP_001029442__Ichnoviriform_fumiferanae__419435	PTP_2__YP_239382__Bracoviriform_demolitoris__53988	31	Viruses				Polydnaviriformidae	Bracoviriform	Bracoviriform_demolitoris	53988
312	GfV-C8-ORF1__YP_001029442__Ichnoviriform_fumiferanae__419435	GfV-C8-ORF1__YP_001029442__Ichnoviriform_fumiferanae__419435	GfV-C16-ORF1__YP_001029418__Ichnoviriform_fumiferanae__419435	31	Viruses				Polydnaviriformidae	Ichnoviriform	Ichnoviriform_fumiferanae	419435
312	GfV-C8-ORF1__YP_001029442__Ichnoviriform_fumiferanae__419435	GfV-C8-ORF1__YP_001029442__Ichnoviriform_fumiferanae__419435	GfV-B33-ORF1__YP_001029374__Ichnoviriform_fumiferanae__419435	31	Viruses				Polydnaviriformidae	Ichnoviriform	Ichnoviriform_fumiferanae	419435
312	GfV-C8-ORF1__YP_001029442__Ichnoviriform_fumiferanae__419435	GfV-C8-ORF1__YP_001029442__Ichnoviriform_fumiferanae__419435	GfV-C1-ORF1__YP_001029441__Ichnoviriform_fumiferanae__419435	31	Viruses				Polydnaviriformidae	Ichnoviriform	Ichnoviriform_fumiferanae	419435
312	GfV-C8-ORF1__YP_001029442__Ichnoviriform_fumiferanae__419435	GfV-C8-ORF1__YP_001029442__Ichnoviriform_fumiferanae__419435	GfV-B13-ORF1__YP_001029355__Ichnoviriform_fumiferanae__419435	31	Viruses				Polydnaviriformidae	Ichnoviriform	Ichnoviriform_fumiferanae	419435
312	GfV-C8-ORF1__YP_001029442__Ichnoviriform_fumiferanae__419435	GfV-C8-ORF1__YP_001029442__Ichnoviriform_fumiferanae__419435	PTP_1__YP_239387__Bracoviriform_demolitoris__53988	31	Viruses				Polydnaviriformidae	Bracoviriform	Bracoviriform_demolitoris	53988
312	GfV-C8-ORF1__YP_001029442__Ichnoviriform_fumiferanae__419435	GfV-C8-ORF1__YP_001029442__Ichnoviriform_fumiferanae__419435	GfV-B15-ORF1__YP_001029357__Ichnoviriform_fumiferanae__419435	31	Viruses				Polydnaviriformidae	Ichnoviriform	Ichnoviriform_fumiferanae	419435
312	GfV-C8-ORF1__YP_001029442__Ichnoviriform_fumiferanae__419435	GfV-C8-ORF1__YP_001029442__Ichnoviriform_fumiferanae__419435	GfV-B28-ORF1__YP_001029371__Ichnoviriform_fumiferanae__419435	31	Viruses				Polydnaviriformidae	Ichnoviriform	Ichnoviriform_fumiferanae	419435
312	GfV-C8-ORF1__YP_001029442__Ichnoviriform_fumiferanae__419435	GfV-C8-ORF1__YP_001029442__Ichnoviriform_fumiferanae__419435	GfV-A10-ORF1__YP_001029347__Ichnoviriform_fumiferanae__419435	31	Viruses				Polydnaviriformidae	Ichnoviriform	Ichnoviriform_fumiferanae	419435
312	GfV-C8-ORF1__YP_001029442__Ichnoviriform_fumiferanae__419435	GfV-C8-ORF1__YP_001029442__Ichnoviriform_fumiferanae__419435	GfV-C18-ORF1__YP_001029421__Ichnoviriform_fumiferanae__419435	31	Viruses				Polydnaviriformidae	Ichnoviriform	Ichnoviriform_fumiferanae	419435
312	GfV-C8-ORF1__YP_001029442__Ichnoviriform_fumiferanae__419435	GfV-C8-ORF1__YP_001029442__Ichnoviriform_fumiferanae__419435	GfV-B42-ORF1__YP_001029379__Ichnoviriform_fumiferanae__419435	31	Viruses				Polydnaviriformidae	Ichnoviriform	Ichnoviriform_fumiferanae	419435
312	GfV-C8-ORF1__YP_001029442__Ichnoviriform_fumiferanae__419435	GfV-C8-ORF1__YP_001029442__Ichnoviriform_fumiferanae__419435	PTP_1__YP_239404__Bracoviriform_demolitoris__53988	31	Viruses				Polydnaviriformidae	Bracoviriform	Bracoviriform_demolitoris	53988
312	GfV-C8-ORF1__YP_001029442__Ichnoviriform_fumiferanae__419435	GfV-C8-ORF1__YP_001029442__Ichnoviriform_fumiferanae__419435	GfV-B7-ORF1__YP_001029351__Ichnoviriform_fumiferanae__419435	31	Viruses				Polydnaviriformidae	Ichnoviriform	Ichnoviriform_fumiferanae	419435
312	GfV-C8-ORF1__YP_001029442__Ichnoviriform_fumiferanae__419435	GfV-C8-ORF1__YP_001029442__Ichnoviriform_fumiferanae__419435	PTP_2__YP_239400__Bracoviriform_demolitoris__53988	31	Viruses				Polydnaviriformidae	Bracoviriform	Bracoviriform_demolitoris	53988
312	GfV-C8-ORF1__YP_001029442__Ichnoviriform_fumiferanae__419435	GfV-C8-ORF1__YP_001029442__Ichnoviriform_fumiferanae__419435	GfV-A6-ORF1__YP_001029344__Ichnoviriform_fumiferanae__419435	31	Viruses				Polydnaviriformidae	Ichnoviriform	Ichnoviriform_fumiferanae	419435
312	GfV-C8-ORF1__YP_001029442__Ichnoviriform_fumiferanae__419435	GfV-C8-ORF1__YP_001029442__Ichnoviriform_fumiferanae__419435	GfV-B22-ORF1__YP_001029362__Ichnoviriform_fumiferanae__419435	31	Viruses				Polydnaviriformidae	Ichnoviriform	Ichnoviriform_fumiferanae	419435
312	GfV-C8-ORF1__YP_001029442__Ichnoviriform_fumiferanae__419435	GfV-C8-ORF1__YP_001029442__Ichnoviriform_fumiferanae__419435	GfV-B36-ORF1__YP_001029437__Ichnoviriform_fumiferanae__419435	31	Viruses				Polydnaviriformidae	Ichnoviriform	Ichnoviriform_fumiferanae	419435
312	GfV-C8-ORF1__YP_001029442__Ichnoviriform_fumiferanae__419435	GfV-C8-ORF1__YP_001029442__Ichnoviriform_fumiferanae__419435	GfV-B35-ORF1__YP_001029375__Ichnoviriform_fumiferanae__419435	31	Viruses				Polydnaviriformidae	Ichnoviriform	Ichnoviriform_fumiferanae	419435
422	nucleocapsid_protein,_partial__YP_009666120__Artashat_orthonairovirus__2170061	nucleocapsid_protein,_partial__YP_009666120__Artashat_orthonairovirus__2170061	nucleoprotein__YP_009246487__Kasokero_virus__1712570	24	Viruses	Negarnaviricota	Ellioviricetes	Bunyavirales	Nairoviridae	Orthonairovirus	Kasokero_virus	1712570
422	nucleocapsid_protein,_partial__YP_009666120__Artashat_orthonairovirus__2170061	nucleocapsid_protein,_partial__YP_009666120__Artashat_orthonairovirus__2170061	nucleocapsid_protein__YP_009227120__Tofla_virus__1615758	24	Viruses	Negarnaviricota	Ellioviricetes	Bunyavirales	Nairoviridae	Orthonairovirus	Tofla_virus	1615758
422	nucleocapsid_protein,_partial__YP_009666120__Artashat_orthonairovirus__2170061	nucleocapsid_protein,_partial__YP_009666120__Artashat_orthonairovirus__2170061	nucleoprotein__YP_009551598__Avalon_virus__1810950	24	Viruses	Negarnaviricota	Ellioviricetes	Bunyavirales	Nairoviridae	Orthonairovirus	Avalon_virus	1810950
422	nucleocapsid_protein,_partial__YP_009666120__Artashat_orthonairovirus__2170061	nucleocapsid_protein,_partial__YP_009666120__Artashat_orthonairovirus__2170061	nucleocapsid_protein__YP_009293589__Huangpi_Tick_Virus_1__1608047	24	Viruses	Negarnaviricota	Ellioviricetes	Bunyavirales	Nairoviridae	Orthonairovirus	Huangpi_Tick_Virus_1	1608047
422	nucleocapsid_protein,_partial__YP_009666120__Artashat_orthonairovirus__2170061	nucleocapsid_protein,_partial__YP_009666120__Artashat_orthonairovirus__2170061	nucleoprotein__YP_009551659__Great_Saltee_virus__1810946	24	Viruses	Negarnaviricota	Ellioviricetes	Bunyavirales	Nairoviridae	Orthonairovirus	Great_Saltee_virus	1810946
422	nucleocapsid_protein,_partial__YP_009666120__Artashat_orthonairovirus__2170061	nucleocapsid_protein,_partial__YP_009666120__Artashat_orthonairovirus__2170061	nucleoprotein__YP_009553334__Tunis_virus__1810944	24	Viruses	Negarnaviricota	Ellioviricetes	Bunyavirales	Nairoviridae	Orthonairovirus	Tunis_virus	1810944
422	nucleocapsid_protein,_partial__YP_009666120__Artashat_orthonairovirus__2170061	nucleocapsid_protein,_partial__YP_009666120__Artashat_orthonairovirus__2170061	nucleoprotein__YP_009246491__Yogue_virus__1712572	24	Viruses	Negarnaviricota	Ellioviricetes	Bunyavirales	Nairoviridae	Orthonairovirus	Yogue_virus	1712572
422	nucleocapsid_protein,_partial__YP_009666120__Artashat_orthonairovirus__2170061	nucleocapsid_protein,_partial__YP_009666120__Artashat_orthonairovirus__2170061	nucleoprotein__YP_009513193__Thiafora_orthonairovirus__1980529	24	Viruses	Negarnaviricota	Ellioviricetes	Bunyavirales	Nairoviridae	Orthonairovirus	Thiafora_orthonairovirus	1980529
422	nucleocapsid_protein,_partial__YP_009666120__Artashat_orthonairovirus__2170061	nucleocapsid_protein,_partial__YP_009666120__Artashat_orthonairovirus__2170061	nucleoprotein__YP_010229103__Farallon_virus__248053	24	Viruses	Negarnaviricota	Ellioviricetes	Bunyavirales	Nairoviridae	Orthonairovirus	Farallon_virus	248053
422	nucleocapsid_protein,_partial__YP_009666120__Artashat_orthonairovirus__2170061	nucleocapsid_protein,_partial__YP_009666120__Artashat_orthonairovirus__2170061	nucleocapside__YP_009111286__Leopards_Hill_virus__1381104	24	Viruses	Negarnaviricota	Ellioviricetes	Bunyavirales	Nairoviridae	Orthonairovirus	Leopards_Hill_virus	1381104
422	nucleocapsid_protein,_partial__YP_009666120__Artashat_orthonairovirus__2170061	nucleocapsid_protein,_partial__YP_009666120__Artashat_orthonairovirus__2170061	nucleoprotein__NP_950237__Crimean-Congo_hemorrhagic_fever_orthonairovirus__1980519	24	Viruses	Negarnaviricota	Ellioviricetes	Bunyavirales	Nairoviridae	Orthonairovirus	Crimean-Congo_hemorrhagic_fever_orthonairovirus	1980519
422	nucleocapsid_protein,_partial__YP_009666120__Artashat_orthonairovirus__2170061	nucleocapsid_protein,_partial__YP_009666120__Artashat_orthonairovirus__2170061	nucleocapsid_protein__YP_009507852__Hazara_virus__11596	24	Viruses	Negarnaviricota	Ellioviricetes	Bunyavirales	Nairoviridae	Orthonairovirus	Hazara_virus	11596
422	nucleocapsid_protein,_partial__YP_009666120__Artashat_orthonairovirus__2170061	nucleocapsid_protein,_partial__YP_009666120__Artashat_orthonairovirus__2170061	nucleocapsid_protein__YP_009304988__Tacheng_Tick_Virus_1__1608083	24	Viruses	Negarnaviricota	Ellioviricetes	Bunyavirales	Nairoviridae	Orthonairovirus	Tacheng_Tick_Virus_1	1608083
422	nucleocapsid_protein,_partial__YP_009666120__Artashat_orthonairovirus__2170061	nucleocapsid_protein,_partial__YP_009666120__Artashat_orthonairovirus__2170061	nucleocapsid__YP_010085112__Estero_Real_virus__2170057	24	Viruses	Negarnaviricota	Ellioviricetes	Bunyavirales	Nairoviridae	Orthonairovirus	Estero_Real_virus	2170057
422	nucleocapsid_protein,_partial__YP_009666120__Artashat_orthonairovirus__2170061	nucleocapsid_protein,_partial__YP_009666120__Artashat_orthonairovirus__2170061	nucleocapsid__YP_009361831__Nairobi_sheep_disease_virus__194540	24	Viruses	Negarnaviricota	Ellioviricetes	Bunyavirales	Nairoviridae	Orthonairovirus	Nairobi_sheep_disease_virus	194540
422	nucleocapsid_protein,_partial__YP_009666120__Artashat_orthonairovirus__2170061	nucleocapsid_protein,_partial__YP_009666120__Artashat_orthonairovirus__2170061	nucleocapsid_protein__YP_009304991__Wenzhou_Tick_Virus__1608094	24	Viruses	Negarnaviricota	Ellioviricetes	Bunyavirales	Nairoviridae	Orthonairovirus	Wenzhou_Tick_Virus	1608094
422	nucleocapsid_protein,_partial__YP_009666120__Artashat_orthonairovirus__2170061	nucleocapsid_protein,_partial__YP_009666120__Artashat_orthonairovirus__2170061	nucleoprotein__YP_009551666__Zirqa_virus_Viruses.__X	24								X
422	nucleocapsid_protein,_partial__YP_009666120__Artashat_orthonairovirus__2170061	nucleocapsid_protein,_partial__YP_009666120__Artashat_orthonairovirus__2170061	nucleoprotein__YP_010229112__Clo_Mor_virus__1810952	24	Viruses	Negarnaviricota	Ellioviricetes	Bunyavirales	Nairoviridae	Orthonairovirus	Clo_Mor_virus	1810952
422	nucleocapsid_protein,_partial__YP_009666120__Artashat_orthonairovirus__2170061	nucleocapsid_protein,_partial__YP_009666120__Artashat_orthonairovirus__2170061	nucleoprotein__YP_009361834__Keterah_virus__2847812	24	Viruses	Negarnaviricota	Ellioviricetes	Bunyavirales	Nairoviridae	Orthonairovirus	Keterah_virus	2847812
422	nucleocapsid_protein,_partial__YP_009666120__Artashat_orthonairovirus__2170061	nucleocapsid_protein,_partial__YP_009666120__Artashat_orthonairovirus__2170061	nucleocapsid_protein,_partial__YP_009666116__Burana_virus__1453404	24	Viruses	Negarnaviricota	Ellioviricetes	Bunyavirales	Nairoviridae	Orthonairovirus	Burana_virus	1453404
422	nucleocapsid_protein,_partial__YP_009666120__Artashat_orthonairovirus__2170061	nucleocapsid_protein,_partial__YP_009666120__Artashat_orthonairovirus__2170061	nucleocapsid_protein,_partial__YP_009666120__Artashat_orthonairovirus__2170061	24	Viruses	Negarnaviricota	Ellioviricetes	Bunyavirales	Nairoviridae	Orthonairovirus	Artashat_orthonairovirus	2170061
422	nucleocapsid_protein,_partial__YP_009666120__Artashat_orthonairovirus__2170061	nucleocapsid_protein,_partial__YP_009666120__Artashat_orthonairovirus__2170061	nucleocapsid_protein,_partial__YP_009666114__Chim_orthonairovirus__2170062	24	Viruses	Negarnaviricota	Ellioviricetes	Bunyavirales	Nairoviridae	Orthonairovirus	Chim_orthonairovirus	2170062
422	nucleocapsid_protein,_partial__YP_009666120__Artashat_orthonairovirus__2170061	nucleocapsid_protein,_partial__YP_009666120__Artashat_orthonairovirus__2170061	nucleocapsid_protein__YP_010229106__Qalyub_orthonairovirus__1980527	24	Viruses	Negarnaviricota	Ellioviricetes	Bunyavirales	Nairoviridae	Orthonairovirus	Qalyub_orthonairovirus	1980527
422	nucleocapsid_protein,_partial__YP_009666120__Artashat_orthonairovirus__2170061	nucleocapsid_protein__YP_009293596__Sanxia_Water_Strider_Virus_1__1608060	nucleocapsid_protein__YP_009293596__Sanxia_Water_Strider_Virus_1__1608060	24	Viruses	Negarnaviricota	Ellioviricetes	Bunyavirales	Nairoviridae	Striwavirus	Sanxia_Water_Strider_Virus_1	1608060
5767	ACH96187.1_patatin-like_phospholipase-like_protein__YP_009345990__Kallithea_virus__1654582	patatin-like_phospholipase-like_protein__YP_009551737__Esparto_virus__2072209	patatin-like_phospholipase-like_protein__YP_009551737__Esparto_virus__2072209	2	Viruses		Naldaviricetes	Lefavirales	Nudiviridae	Alphanudivirus	Esparto_virus	2072209
5767	ACH96187.1_patatin-like_phospholipase-like_protein__YP_009345990__Kallithea_virus__1654582	ACH96187.1_patatin-like_phospholipase-like_protein__YP_009345990__Kallithea_virus__1654582	ACH96187.1_patatin-like_phospholipase-like_protein__YP_009345990__Kallithea_virus__1654582	2	Viruses		Naldaviricetes	Lefavirales	Nudiviridae	Alphanudivirus	Kallithea_virus	1654582
2232	putative_glycoprotein__YP_009179381__Wuhan_aphid_virus_1__1746067	putative_glycoprotein__YP_009179381__Wuhan_aphid_virus_1__1746067	putative_glycoprotein__YP_009179397__Wuhan_flea_virus__1746071	5	Viruses						Wuhan_flea_virus	1746071
2232	putative_glycoprotein__YP_009179381__Wuhan_aphid_virus_1__1746067	putative_glycoprotein__YP_009179381__Wuhan_aphid_virus_1__1746067	putative_glycoprotein__YP_009179385__Wuhan_aphid_virus_2__1746068	5	Viruses						Wuhan_aphid_virus_2	1746068
2232	putative_glycoprotein__YP_009179381__Wuhan_aphid_virus_1__1746067	putative_glycoprotein__YP_009179381__Wuhan_aphid_virus_1__1746067	putative_glycoprotein__YP_009179393__Shuangao_insect_virus_7__1746063	5	Viruses						Shuangao_insect_virus_7	1746063
2232	putative_glycoprotein__YP_009179381__Wuhan_aphid_virus_1__1746067	putative_glycoprotein__YP_009179381__Wuhan_aphid_virus_1__1746067	putative_glycoprotein__YP_009179381__Wuhan_aphid_virus_1__1746067	5	Viruses						Wuhan_aphid_virus_1	1746067
2232	putative_glycoprotein__YP_009179381__Wuhan_aphid_virus_1__1746067	putative_glycoprotein__YP_009179407__Wuhan_cricket_virus__1746070	putative_glycoprotein__YP_009179407__Wuhan_cricket_virus__1746070	5	Viruses						Wuhan_cricket_virus	1746070
352	Crescent_membrane_immature_virion_protein__YP_009480614__Sea_otter_poxvirus__1416741	MC088R__NP_044039__Molluscum_contagiosum_virus_subtype_1__10280	crescent_membrane_and_immature_virion_formation__YP_010085212__Western_grey_kangaroopox_virus__1566307	29	Viruses	Nucleocytoviricota	Pokkesviricetes	Chitovirales	Poxviridae	Macropopoxvirus	Western_grey_kangaroopox_virus	1566307
352	Crescent_membrane_immature_virion_protein__YP_009480614__Sea_otter_poxvirus__1416741	MC088R__NP_044039__Molluscum_contagiosum_virus_subtype_1__10280	ORF063_hypothetical_protein__NP_957840__Orf_virus__10258	29	Viruses	Nucleocytoviricota	Pokkesviricetes	Chitovirales	Poxviridae	Parapoxvirus	Orf_virus	10258
352	Crescent_membrane_immature_virion_protein__YP_009480614__Sea_otter_poxvirus__1416741	MC088R__NP_044039__Molluscum_contagiosum_virus_subtype_1__10280	MC088R__NP_044039__Molluscum_contagiosum_virus_subtype_1__10280	29	Viruses	Nucleocytoviricota	Pokkesviricetes	Chitovirales	Poxviridae	Molluscipoxvirus	Molluscum_contagiosum_virus_subtype_1	10280
352	Crescent_membrane_immature_virion_protein__YP_009480614__Sea_otter_poxvirus__1416741	MC088R__NP_044039__Molluscum_contagiosum_virus_subtype_1__10280	hypothetical_protein_SB87_gp061__YP_009112802__Parapoxvirus_red_deer_HL953__1579460	29	Viruses	Nucleocytoviricota	Pokkesviricetes	Chitovirales	Poxviridae	Parapoxvirus	Parapoxvirus_red_deer/HL953	1579460
352	Crescent_membrane_immature_virion_protein__YP_009480614__Sea_otter_poxvirus__1416741	MC088R__NP_044039__Molluscum_contagiosum_virus_subtype_1__10280	hypothetical_protein_CRV107__YP_784297__Nile_crocodilepox_virus__1285600	29	Viruses	Nucleocytoviricota	Pokkesviricetes	Chitovirales	Poxviridae	Crocodylidpoxvirus	Nile_crocodilepox_virus	1285600
352	Crescent_membrane_immature_virion_protein__YP_009480614__Sea_otter_poxvirus__1416741	MC088R__NP_044039__Molluscum_contagiosum_virus_subtype_1__10280	crescent_membrane_and_immature_virion_formation__YP_010085376__Eastern_grey_kangaroopox_virus__2042482	29	Viruses	Nucleocytoviricota	Pokkesviricetes	Chitovirales	Poxviridae	Macropopoxvirus	Eastern_grey_kangaroopox_virus	2042482
352	Crescent_membrane_immature_virion_protein__YP_009480614__Sea_otter_poxvirus__1416741	putative_17kDa_protein__YP_009046138__Penguinpox_virus__648998	late_protein_H7__YP_009329712__BeAn_58058_virus__67082	29	Viruses	Nucleocytoviricota	Pokkesviricetes	Chitovirales	Poxviridae	Oryzopoxvirus	BeAn_58058_virus	67082
352	Crescent_membrane_immature_virion_protein__YP_009480614__Sea_otter_poxvirus__1416741	putative_17kDa_protein__YP_009046138__Penguinpox_virus__648998	78R__NP_938333__Yaba_monkey_tumor_virus__38804	29	Viruses	Nucleocytoviricota	Pokkesviricetes	Chitovirales	Poxviridae	Yatapoxvirus	Yaba_monkey_tumor_virus	38804
352	Crescent_membrane_immature_virion_protein__YP_009480614__Sea_otter_poxvirus__1416741	putative_17kDa_protein__YP_009046138__Penguinpox_virus__648998	hypothetical_protein_SPPV_74__NP_659650__Sheeppox_virus__10266	29	Viruses	Nucleocytoviricota	Pokkesviricetes	Chitovirales	Poxviridae	Capripoxvirus	Sheeppox_virus	10266
352	Crescent_membrane_immature_virion_protein__YP_009480614__Sea_otter_poxvirus__1416741	putative_17kDa_protein__YP_009046138__Penguinpox_virus__648998	putative_17_kDa_protein__YP_009177129__Turkeypox_virus__336486	29	Viruses	Nucleocytoviricota	Pokkesviricetes	Chitovirales	Poxviridae	Avipoxvirus	Turkeypox_virus	336486
352	Crescent_membrane_immature_virion_protein__YP_009480614__Sea_otter_poxvirus__1416741	putative_17kDa_protein__YP_009046138__Penguinpox_virus__648998	putative_17_kDa_protein__YP_009448063__Flamingopox_virus_FGPVKD09__2059380	29	Viruses	Nucleocytoviricota	Pokkesviricetes	Chitovirales	Poxviridae	Avipoxvirus	Flamingopox_virus_FGPVKD09	2059380
352	Crescent_membrane_immature_virion_protein__YP_009480614__Sea_otter_poxvirus__1416741	putative_17kDa_protein__YP_009046138__Penguinpox_virus__648998	hypothetical_protein_VARVgp090__NP_042134__Variola_virus__10255	29	Viruses	Nucleocytoviricota	Pokkesviricetes	Chitovirales	Poxviridae	Orthopoxvirus	Variola_virus	10255
352	Crescent_membrane_immature_virion_protein__YP_009480614__Sea_otter_poxvirus__1416741	putative_17kDa_protein__YP_009046138__Penguinpox_virus__648998	putative_17kDa_protein__YP_009046138__Penguinpox_virus__648998	29	Viruses	Nucleocytoviricota	Pokkesviricetes	Chitovirales	Poxviridae	Avipoxvirus	Penguinpox_virus	648998
352	Crescent_membrane_immature_virion_protein__YP_009480614__Sea_otter_poxvirus__1416741	putative_17kDa_protein__YP_009046138__Penguinpox_virus__648998	CPXV117_protein__NP_619901__Cowpox_virus__10243	29	Viruses	Nucleocytoviricota	Pokkesviricetes	Chitovirales	Poxviridae	Orthopoxvirus	Cowpox_virus	10243
352	Crescent_membrane_immature_virion_protein__YP_009480614__Sea_otter_poxvirus__1416741	putative_17kDa_protein__YP_009046138__Penguinpox_virus__648998	Crescent_membrane_and_immature_virion_formation__YP_009408485__NY_014_poxvirus__2025360	29	Viruses	Nucleocytoviricota	Pokkesviricetes	Chitovirales	Poxviridae	Centapoxvirus	NY_014_poxvirus	2025360
352	Crescent_membrane_immature_virion_protein__YP_009480614__Sea_otter_poxvirus__1416741	putative_17kDa_protein__YP_009046138__Penguinpox_virus__648998	78R_protein__NP_073463__Yaba-like_disease_virus__132475	29	Viruses	Nucleocytoviricota	Pokkesviricetes	Chitovirales	Poxviridae	Yatapoxvirus	Yaba-like_disease_virus	132475
352	Crescent_membrane_immature_virion_protein__YP_009480614__Sea_otter_poxvirus__1416741	putative_17kDa_protein__YP_009046138__Penguinpox_virus__648998	putative_17kDa_protein__YP_009046375__Pigeonpox_virus__10264	29	Viruses	Nucleocytoviricota	Pokkesviricetes	Chitovirales	Poxviridae	Avipoxvirus	Pigeonpox_virus	10264
352	Crescent_membrane_immature_virion_protein__YP_009480614__Sea_otter_poxvirus__1416741	putative_17kDa_protein__YP_009046138__Penguinpox_virus__648998	HSPV106__ABH08212__Horsepox_virus__397342	29	Viruses	Nucleocytoviricota	Pokkesviricetes	Chitovirales	Poxviridae	Orthopoxvirus	Horsepox_virus	397342
352	Crescent_membrane_immature_virion_protein__YP_009480614__Sea_otter_poxvirus__1416741	putative_17kDa_protein__YP_009046138__Penguinpox_virus__648998	Crescent_membrane_and_immature_virion_formation__YP_009143413__Raccoonpox_virus__10256	29	Viruses	Nucleocytoviricota	Pokkesviricetes	Chitovirales	Poxviridae	Orthopoxvirus	Raccoonpox_virus	10256
352	Crescent_membrane_immature_virion_protein__YP_009480614__Sea_otter_poxvirus__1416741	putative_17kDa_protein__YP_009046138__Penguinpox_virus__648998	virus_assembly_crescent_formation_protein__YP_005296282__Cotia_virus_SPAn232__930275	29	Viruses	Nucleocytoviricota	Pokkesviricetes	Chitovirales	Poxviridae	Oryzopoxvirus	Cotia_virus_SPAn232	930275
352	Crescent_membrane_immature_virion_protein__YP_009480614__Sea_otter_poxvirus__1416741	putative_17kDa_protein__YP_009046138__Penguinpox_virus__648998	hypothetical_protein_CKM52_gp101__YP_009408283__Murmansk_poxvirus__2025359	29	Viruses	Nucleocytoviricota	Pokkesviricetes	Chitovirales	Poxviridae	Centapoxvirus	Murmansk_poxvirus	2025359
352	Crescent_membrane_immature_virion_protein__YP_009480614__Sea_otter_poxvirus__1416741	putative_17kDa_protein__YP_009046138__Penguinpox_virus__648998	putative_H7R_protein__YP_010085773__Orthopoxvirus_Abatino__2478919	29	Viruses	Nucleocytoviricota	Pokkesviricetes	Chitovirales	Poxviridae	Orthopoxvirus	Orthopoxvirus_Abatino	2478919
352	Crescent_membrane_immature_virion_protein__YP_009480614__Sea_otter_poxvirus__1416741	putative_17kDa_protein__YP_009046138__Penguinpox_virus__648998	hypothetical_protein_DpV83gp087__YP_227462__Deerpox_virus_W-848-83__305674	29	Viruses	Nucleocytoviricota	Pokkesviricetes	Chitovirales	Poxviridae	Cervidpoxvirus	Deerpox_virus_W-848-83	305674
352	Crescent_membrane_immature_virion_protein__YP_009480614__Sea_otter_poxvirus__1416741	putative_17kDa_protein__YP_009046138__Penguinpox_virus__648998	hypothetical_protein_VACWR105__YP_232987__Vaccinia_virus__10245	29	Viruses	Nucleocytoviricota	Pokkesviricetes	Chitovirales	Poxviridae	Orthopoxvirus	Vaccinia_virus	10245
352	Crescent_membrane_immature_virion_protein__YP_009480614__Sea_otter_poxvirus__1416741	putative_17kDa_protein__YP_009046138__Penguinpox_virus__648998	Crescent_membrane_immature_virion_protein__YP_009408033__Eptesipox_virus__1329402	29	Viruses	Nucleocytoviricota	Pokkesviricetes	Chitovirales	Poxviridae	Vespertilionpoxvirus	Eptesipox_virus	1329402
352	Crescent_membrane_immature_virion_protein__YP_009480614__Sea_otter_poxvirus__1416741	putative_17kDa_protein__YP_009046138__Penguinpox_virus__648998	hypothetical_protein_KM542_gp114__YP_010085562__Akhmeta_virus__2200830	29	Viruses	Nucleocytoviricota	Pokkesviricetes	Chitovirales	Poxviridae	Orthopoxvirus	Akhmeta_virus	2200830
352	Crescent_membrane_immature_virion_protein__YP_009480614__Sea_otter_poxvirus__1416741	putative_17kDa_protein__YP_009046138__Penguinpox_virus__648998	Late_protein_H7__YP_010377094__Monkeypox_virus__10244	29	Viruses	Nucleocytoviricota	Pokkesviricetes	Chitovirales	Poxviridae	Orthopoxvirus	Monkeypox_virus	10244
352	Crescent_membrane_immature_virion_protein__YP_009480614__Sea_otter_poxvirus__1416741	Crescent_membrane_immature_virion_protein__YP_009480614__Sea_otter_poxvirus__1416741	crescent_membrane_immature_virion_protein__YP_009268796__Pteropox_virus__1873698	29	Viruses	Nucleocytoviricota	Pokkesviricetes	Chitovirales	Poxviridae	Pteropopoxvirus	Pteropox_virus	1873698
352	Crescent_membrane_immature_virion_protein__YP_009480614__Sea_otter_poxvirus__1416741	Crescent_membrane_immature_virion_protein__YP_009480614__Sea_otter_poxvirus__1416741	Crescent_membrane_immature_virion_protein__YP_009480614__Sea_otter_poxvirus__1416741	29	Viruses	Nucleocytoviricota	Pokkesviricetes	Chitovirales	Poxviridae	Mustelpoxvirus	Sea_otter_poxvirus	1416741
1802	DNA-directed_RNA_polymerase_subunit_A__YP_009352528__Kaumoebavirus_Viruses.__X	DNA-directed_RNA_polymerase_subunit_A__YP_009352528__Kaumoebavirus_Viruses.__X	DNA-directed_RNA_polymerase_subunit_A__YP_009352528__Kaumoebavirus_Viruses.__X	6								X
1802	DNA-directed_RNA_polymerase_subunit_A__YP_009352528__Kaumoebavirus_Viruses.__X	DNA-directed_RNA_polymerase_subunit_alpha__YP_003406800__Marseillevirus_marseillevirus__694581	DNA-directed_RNA_polymerase_subunit_alpha__YP_003406800__Marseillevirus_marseillevirus__694581	6	Viruses	Nucleocytoviricota	Megaviricetes	Pimascovirales	Marseilleviridae	Marseillevirus	Marseillevirus_marseillevirus	694581
1802	DNA-directed_RNA_polymerase_subunit_A__YP_009352528__Kaumoebavirus_Viruses.__X	DNA-directed_RNA_polymerase_subunit_alpha__YP_003406800__Marseillevirus_marseillevirus__694581	DNA-directed_RNA_polymerase_subunit_alpha__YP_009238535__Brazilian_marseillevirus__1813599	6	Viruses	Nucleocytoviricota	Megaviricetes	Pimascovirales	Marseilleviridae	Marseillevirus	Brazilian_marseillevirus	1813599
1802	DNA-directed_RNA_polymerase_subunit_A__YP_009352528__Kaumoebavirus_Viruses.__X	DNA-directed_RNA_polymerase_subunit_alpha__YP_003406800__Marseillevirus_marseillevirus__694581	DNA-directed_RNA_polymerase_subunit_alpha__YP_009094548__Melbournevirus__1560514	6	Viruses	Nucleocytoviricota	Megaviricetes	Pimascovirales	Marseilleviridae	Marseillevirus	Melbournevirus	1560514
1802	DNA-directed_RNA_polymerase_subunit_A__YP_009352528__Kaumoebavirus_Viruses.__X	DNA-directed_RNA_polymerase_subunit_alpha__YP_003406800__Marseillevirus_marseillevirus__694581	DNA-directed_RNA_polymerase_subunit_alpha__YP_004346982__Lausannevirus__999883	6	Viruses	Nucleocytoviricota	Megaviricetes	Pimascovirales	Marseilleviridae		Lausannevirus	999883
1802	DNA-directed_RNA_polymerase_subunit_A__YP_009352528__Kaumoebavirus_Viruses.__X	DNA-directed_RNA_polymerase_subunit_alpha__YP_003406800__Marseillevirus_marseillevirus__694581	putative_DNA-directed_RNA_polymerase_subunit_Rpb1__YP_009507157__Tunisvirus_fontaine2__1421067	6	Viruses	Nucleocytoviricota	Megaviricetes	Pimascovirales	Marseilleviridae		Tunisvirus_fontaine2	1421067
2231	NS1-NS2AN-FIFO_protein__YP_006491222__Quang_Binh_virus__643132	NS1-NS2AN-FIFO_protein__YP_006491222__Quang_Binh_virus__643132	NS1-NS2AN-FIFO_protein__YP_006491222__Quang_Binh_virus__643132	5	Viruses	Kitrinoviricota	Flasuviricetes	Amarillovirales	Flaviviridae	Flavivirus	Quang_Binh_virus	643132
2231	NS1-NS2AN-FIFO_protein__YP_006491222__Quang_Binh_virus__643132	NS1-NS2AN-FIFO_protein__YP_006491222__Quang_Binh_virus__643132	NS1-NS2AN-FIFO_protein__YP_009268613__Nakiwogo_virus__667516	5	Viruses	Kitrinoviricota	Flasuviricetes	Amarillovirales	Flaviviridae		Nakiwogo_virus	667516
2231	NS1-NS2AN-FIFO_protein__YP_006491222__Quang_Binh_virus__643132	NS1-NS2AN-FIFO_protein__YP_009259289__Mercadeo_virus__1708574	NS1-NS2AN-FIFO_protein__YP_009259289__Mercadeo_virus__1708574	5	Viruses	Kitrinoviricota	Flasuviricetes	Amarillovirales	Flaviviridae	Flavivirus	Mercadeo_virus	1708574
2231	NS1-NS2AN-FIFO_protein__YP_006491222__Quang_Binh_virus__643132	NS1-NS2AN-FIFO_protein__YP_009259289__Mercadeo_virus__1708574	NS1-NS2AN-FIFO_protein__YP_009259332__Aedes_flavivirus__390845	5	Viruses	Kitrinoviricota	Flasuviricetes	Amarillovirales	Flaviviridae	Flavivirus	Aedes_flavivirus	390845
2231	NS1-NS2AN-FIFO_protein__YP_006491222__Quang_Binh_virus__643132	NS1-NS2AN-FIFO_protein__YP_009268629__Hanko_virus__1125677	NS1-NS2AN-FIFO_protein__YP_009268629__Hanko_virus__1125677	5	Viruses	Kitrinoviricota	Flasuviricetes	Amarillovirales	Flaviviridae	Flavivirus	Hanko_virus	1125677
5766	ankyrin_repeat_protein__YP_009119314__Pandoravirus_inopinatum__1605721	ankyrin_repeat_protein__YP_009119424__Pandoravirus_inopinatum__1605721	ankyrin_repeat_protein__YP_009119424__Pandoravirus_inopinatum__1605721	2	Viruses					Pandoravirus	Pandoravirus_inopinatum	1605721
5766	ankyrin_repeat_protein__YP_009119314__Pandoravirus_inopinatum__1605721	ankyrin_repeat_protein__YP_009119314__Pandoravirus_inopinatum__1605721	ankyrin_repeat_protein__YP_009119314__Pandoravirus_inopinatum__1605721	2	Viruses					Pandoravirus	Pandoravirus_inopinatum	1605721
384	enhancin-3__YP_003422498__Pseudalatia_unipuncta_granulovirus__36355	vef-3__YP_009112686__Agrotis_segetum_nucleopolyhedrovirus_B__1580580	viral_enhancing_factor__YP_009049908__Peridroma_alphabaculovirus__1346829	27	Viruses		Naldaviricetes	Lefavirales	Baculoviridae	Alphabaculovirus	Peridroma_alphabaculovirus	1346829
384	enhancin-3__YP_003422498__Pseudalatia_unipuncta_granulovirus__36355	vef-3__YP_009112686__Agrotis_segetum_nucleopolyhedrovirus_B__1580580	vef__YP_009011144__Mamestra_brassicae_multiple_nucleopolyhedrovirus__78219	27	Viruses		Naldaviricetes	Lefavirales	Baculoviridae	Alphabaculovirus	Mamestra_brassicae_multiple_nucleopolyhedrovirus	78219
384	enhancin-3__YP_003422498__Pseudalatia_unipuncta_granulovirus__36355	vef-3__YP_009112686__Agrotis_segetum_nucleopolyhedrovirus_B__1580580	Enhancin__YP_009666739__Mythimna_unipuncta_nucleopolyhedrovirus__447897	27	Viruses		Naldaviricetes	Lefavirales	Baculoviridae	Alphabaculovirus	Mythimna_unipuncta_nucleopolyhedrovirus	447897
384	enhancin-3__YP_003422498__Pseudalatia_unipuncta_granulovirus__36355	vef-3__YP_009112686__Agrotis_segetum_nucleopolyhedrovirus_B__1580580	vef-1__YP_009112633__Agrotis_segetum_nucleopolyhedrovirus_B__1580580	27	Viruses		Naldaviricetes	Lefavirales	Baculoviridae	Alphabaculovirus	Agrotis_segetum_nucleopolyhedrovirus_B	1580580
384	enhancin-3__YP_003422498__Pseudalatia_unipuncta_granulovirus__36355	vef-3__YP_009112686__Agrotis_segetum_nucleopolyhedrovirus_B__1580580	vef-3__YP_009112686__Agrotis_segetum_nucleopolyhedrovirus_B__1580580	27	Viruses		Naldaviricetes	Lefavirales	Baculoviridae	Alphabaculovirus	Agrotis_segetum_nucleopolyhedrovirus_B	1580580
384	enhancin-3__YP_003422498__Pseudalatia_unipuncta_granulovirus__36355	vef-3__YP_009112686__Agrotis_segetum_nucleopolyhedrovirus_B__1580580	viral_enhancing_factor_VEF__NP_613172__Mamestra_configurata_nucleopolyhedrovirus_A__207830	27	Viruses		Naldaviricetes	Lefavirales	Baculoviridae	Alphabaculovirus	Mamestra_configurata_nucleopolyhedrovirus_A	207830
384	enhancin-3__YP_003422498__Pseudalatia_unipuncta_granulovirus__36355	enhancin-3__YP_003422498__Pseudalatia_unipuncta_granulovirus__36355	enhancin-1__YP_003422496__Pseudalatia_unipuncta_granulovirus__36355	27	Viruses		Naldaviricetes	Lefavirales	Baculoviridae	Betabaculovirus	Pseudalatia_unipuncta_granulovirus	36355
384	enhancin-3__YP_003422498__Pseudalatia_unipuncta_granulovirus__36355	enhancin-3__YP_003422498__Pseudalatia_unipuncta_granulovirus__36355	enhancin-3__YP_003422498__Pseudalatia_unipuncta_granulovirus__36355	27	Viruses		Naldaviricetes	Lefavirales	Baculoviridae	Betabaculovirus	Pseudalatia_unipuncta_granulovirus	36355
384	enhancin-3__YP_003422498__Pseudalatia_unipuncta_granulovirus__36355	enhancin-3__YP_003422498__Pseudalatia_unipuncta_granulovirus__36355	enhancin-4__YP_009506228__Trichoplusia_ni_granulovirus_LBIV-12__1916701	27	Viruses		Naldaviricetes	Lefavirales	Baculoviridae	Betabaculovirus	Trichoplusia_ni_granulovirus_LBIV-12	1916701
384	enhancin-3__YP_003422498__Pseudalatia_unipuncta_granulovirus__36355	enhancin-3__YP_003422498__Pseudalatia_unipuncta_granulovirus__36355	enhancin-3__YP_009345858__Mythimna_unipuncta_granulovirus_B__2169746	27	Viruses		Naldaviricetes	Lefavirales	Baculoviridae	Betabaculovirus	Mythimna_unipuncta_granulovirus_B	2169746
384	enhancin-3__YP_003422498__Pseudalatia_unipuncta_granulovirus__36355	enhancin-3__YP_003422498__Pseudalatia_unipuncta_granulovirus__36355	enhancin-2__YP_009345853__Mythimna_unipuncta_granulovirus_B__2169746	27	Viruses		Naldaviricetes	Lefavirales	Baculoviridae	Betabaculovirus	Mythimna_unipuncta_granulovirus_B	2169746
384	enhancin-3__YP_003422498__Pseudalatia_unipuncta_granulovirus__36355	enhancin-3__YP_003422498__Pseudalatia_unipuncta_granulovirus__36355	viral_enhancing_factor__YP_009666458__Lonomia_obliqua_multiple_nucleopolyhedrovirus__134394	27	Viruses		Naldaviricetes	Lefavirales	Baculoviridae	Alphabaculovirus	Lonomia_obliqua_multiple_nucleopolyhedrovirus	134394
384	enhancin-3__YP_003422498__Pseudalatia_unipuncta_granulovirus__36355	enhancin-3__YP_003422498__Pseudalatia_unipuncta_granulovirus__36355	enhancin-1__YP_009345852__Mythimna_unipuncta_granulovirus_B__2169746	27	Viruses		Naldaviricetes	Lefavirales	Baculoviridae	Betabaculovirus	Mythimna_unipuncta_granulovirus_B	2169746
384	enhancin-3__YP_003422498__Pseudalatia_unipuncta_granulovirus__36355	enhancin-3__YP_003422498__Pseudalatia_unipuncta_granulovirus__36355	enhancin-1__YP_009249964__Mocis_latipes_granulovirus__2072024	27	Viruses		Naldaviricetes	Lefavirales	Baculoviridae	Betabaculovirus	Mocis_latipes_granulovirus	2072024
384	enhancin-3__YP_003422498__Pseudalatia_unipuncta_granulovirus__36355	enhancin-3__YP_003422498__Pseudalatia_unipuncta_granulovirus__36355	enhancin-1__YP_009121912__Spodoptera_frugiperda_granulovirus__307454	27	Viruses		Naldaviricetes	Lefavirales	Baculoviridae	Betabaculovirus	Spodoptera_frugiperda_granulovirus	307454
384	enhancin-3__YP_003422498__Pseudalatia_unipuncta_granulovirus__36355	enhancin-3__YP_003422498__Pseudalatia_unipuncta_granulovirus__36355	enhancin-4__YP_003422509__Pseudalatia_unipuncta_granulovirus__36355	27	Viruses		Naldaviricetes	Lefavirales	Baculoviridae	Betabaculovirus	Pseudalatia_unipuncta_granulovirus	36355
384	enhancin-3__YP_003422498__Pseudalatia_unipuncta_granulovirus__36355	enhancin-3__YP_003422498__Pseudalatia_unipuncta_granulovirus__36355	vef__YP_002854632__Euproctis_pseudoconspersa_nucleopolyhedrovirus__307467	27	Viruses		Naldaviricetes	Lefavirales	Baculoviridae	Alphabaculovirus	Euproctis_pseudoconspersa_nucleopolyhedrovirus	307467
384	enhancin-3__YP_003422498__Pseudalatia_unipuncta_granulovirus__36355	enhancin-3__YP_003422498__Pseudalatia_unipuncta_granulovirus__36355	enhancin-4__YP_009249970__Mocis_latipes_granulovirus__2072024	27	Viruses		Naldaviricetes	Lefavirales	Baculoviridae	Betabaculovirus	Mocis_latipes_granulovirus	2072024
384	enhancin-3__YP_003422498__Pseudalatia_unipuncta_granulovirus__36355	enhancin-3__YP_003422498__Pseudalatia_unipuncta_granulovirus__36355	VEF-2__YP_003517893__Lymantria_xylina_nucleopolyhedrovirus__166921	27	Viruses		Naldaviricetes	Lefavirales	Baculoviridae	Alphabaculovirus	Lymantria_xylina_nucleopolyhedrovirus	166921
384	enhancin-3__YP_003422498__Pseudalatia_unipuncta_granulovirus__36355	enhancin-3__YP_003422498__Pseudalatia_unipuncta_granulovirus__36355	enhancin-2__YP_009121917__Spodoptera_frugiperda_granulovirus__307454	27	Viruses		Naldaviricetes	Lefavirales	Baculoviridae	Betabaculovirus	Spodoptera_frugiperda_granulovirus	307454
384	enhancin-3__YP_003422498__Pseudalatia_unipuncta_granulovirus__36355	enhancin-3__YP_003422498__Pseudalatia_unipuncta_granulovirus__36355	viral_enhancing_factor_1__YP_003517802__Lymantria_xylina_nucleopolyhedrovirus__166921	27	Viruses		Naldaviricetes	Lefavirales	Baculoviridae	Alphabaculovirus	Lymantria_xylina_nucleopolyhedrovirus	166921
384	enhancin-3__YP_003422498__Pseudalatia_unipuncta_granulovirus__36355	enhancin-3__YP_003422498__Pseudalatia_unipuncta_granulovirus__36355	enhancin-3__YP_009506219__Trichoplusia_ni_granulovirus_LBIV-12__1916701	27	Viruses		Naldaviricetes	Lefavirales	Baculoviridae	Betabaculovirus	Trichoplusia_ni_granulovirus_LBIV-12	1916701
384	enhancin-3__YP_003422498__Pseudalatia_unipuncta_granulovirus__36355	enhancin-3__YP_003422498__Pseudalatia_unipuncta_granulovirus__36355	VEF__YP_009552689__Operophtera_brumata_nucleopolyhedrovirus__1046267	27	Viruses		Naldaviricetes	Lefavirales	Baculoviridae	Alphabaculovirus	Operophtera_brumata_nucleopolyhedrovirus	1046267
384	enhancin-3__YP_003422498__Pseudalatia_unipuncta_granulovirus__36355	enhancin-3__YP_003422498__Pseudalatia_unipuncta_granulovirus__36355	enhancin__YP_009513096__Agrotis_segetum_granulovirus__10464	27	Viruses		Naldaviricetes	Lefavirales	Baculoviridae	Betabaculovirus	Agrotis_segetum_granulovirus	10464
384	enhancin-3__YP_003422498__Pseudalatia_unipuncta_granulovirus__36355	enhancin-3__YP_003422498__Pseudalatia_unipuncta_granulovirus__36355	enhancin-1__YP_009506217__Trichoplusia_ni_granulovirus_LBIV-12__1916701	27	Viruses		Naldaviricetes	Lefavirales	Baculoviridae	Betabaculovirus	Trichoplusia_ni_granulovirus_LBIV-12	1916701
384	enhancin-3__YP_003422498__Pseudalatia_unipuncta_granulovirus__36355	enhancin-3__YP_003422498__Pseudalatia_unipuncta_granulovirus__36355	enhancin-3__YP_009249965__Mocis_latipes_granulovirus__2072024	27	Viruses		Naldaviricetes	Lefavirales	Baculoviridae	Betabaculovirus	Mocis_latipes_granulovirus	2072024
384	enhancin-3__YP_003422498__Pseudalatia_unipuncta_granulovirus__36355	enhancin-3__YP_003422498__Pseudalatia_unipuncta_granulovirus__36355	VEF__YP_008378473__Choristoneura_rosaceana_nucleopolyhedrovirus__58094	27	Viruses		Naldaviricetes	Lefavirales	Baculoviridae	Alphabaculovirus	Choristoneura_rosaceana_nucleopolyhedrovirus	58094
882	hypothetical_protein_TW95_gp1820__YP_009120789__Pandoravirus_inopinatum__1605721	hypothetical_protein_TW95_gp1820__YP_009120789__Pandoravirus_inopinatum__1605721	hypothetical_protein_pdul_cds_47__YP_008318594__Pandoravirus_dulcis__1349409	10	Viruses					Pandoravirus	Pandoravirus_dulcis	1349409
882	hypothetical_protein_TW95_gp1820__YP_009120789__Pandoravirus_inopinatum__1605721	hypothetical_protein_TW95_gp1820__YP_009120789__Pandoravirus_inopinatum__1605721	hypothetical_protein_psal_cds_60__YP_008436521__Pandoravirus_salinus__1349410	10	Viruses					Pandoravirus	Pandoravirus_salinus	1349410
882	hypothetical_protein_TW95_gp1820__YP_009120789__Pandoravirus_inopinatum__1605721	hypothetical_protein_TW95_gp1820__YP_009120789__Pandoravirus_inopinatum__1605721	hypothetical_protein_TW95_gp1820__YP_009120789__Pandoravirus_inopinatum__1605721	10	Viruses					Pandoravirus	Pandoravirus_inopinatum	1605721
882	hypothetical_protein_TW95_gp1820__YP_009120789__Pandoravirus_inopinatum__1605721	hypothetical_protein_TW95_gp1820__YP_009120789__Pandoravirus_inopinatum__1605721	hypothetical_protein_pqer_cds_64__YP_009482755__Pandoravirus_quercus__2107709	10	Viruses					Pandoravirus	Pandoravirus_quercus	2107709
882	hypothetical_protein_TW95_gp1820__YP_009120789__Pandoravirus_inopinatum__1605721	hypothetical_protein_pdul_cds_965__YP_008319887__Pandoravirus_dulcis__1349409	hypothetical_protein_pdul_cds_965__YP_008319887__Pandoravirus_dulcis__1349409	10	Viruses					Pandoravirus	Pandoravirus_dulcis	1349409
882	hypothetical_protein_TW95_gp1820__YP_009120789__Pandoravirus_inopinatum__1605721	hypothetical_protein_pdul_cds_965__YP_008319887__Pandoravirus_dulcis__1349409	hypothetical_protein_pneo_cds_889__YP_009482499__Pandoravirus_neocaledonia__2107708	10	Viruses					Pandoravirus	Pandoravirus_neocaledonia	2107708
882	hypothetical_protein_TW95_gp1820__YP_009120789__Pandoravirus_inopinatum__1605721	hypothetical_protein_pdul_cds_965__YP_008319887__Pandoravirus_dulcis__1349409	hypothetical_protein_pqer_cds_1077__YP_009483768__Pandoravirus_quercus__2107709	10	Viruses					Pandoravirus	Pandoravirus_quercus	2107709
882	hypothetical_protein_TW95_gp1820__YP_009120789__Pandoravirus_inopinatum__1605721	hypothetical_protein_pdul_cds_965__YP_008319887__Pandoravirus_dulcis__1349409	hypothetical_protein_TW95_gp0140__YP_009119109__Pandoravirus_inopinatum__1605721	10	Viruses					Pandoravirus	Pandoravirus_inopinatum	1605721
882	hypothetical_protein_TW95_gp1820__YP_009120789__Pandoravirus_inopinatum__1605721	hypothetical_protein_pdul_cds_965__YP_008319887__Pandoravirus_dulcis__1349409	hypothetical_protein_pmac_cds_814__YP_009481498__Pandoravirus_macleodensis__2107707	10	Viruses					Pandoravirus	Pandoravirus_macleodensis	2107707
882	hypothetical_protein_TW95_gp1820__YP_009120789__Pandoravirus_inopinatum__1605721	hypothetical_protein_pdul_cds_965__YP_008319887__Pandoravirus_dulcis__1349409	hypothetical_protein_psal_cds_1233__YP_008438634__Pandoravirus_salinus__1349410	10	Viruses					Pandoravirus	Pandoravirus_salinus	1349410
5765	hypothetical_protein_TW95_gp0282__YP_009119251__Pandoravirus_inopinatum__1605721	hypothetical_protein_TW95_gp0282__YP_009119251__Pandoravirus_inopinatum__1605721	hypothetical_protein_TW95_gp0282__YP_009119251__Pandoravirus_inopinatum__1605721	2	Viruses					Pandoravirus	Pandoravirus_inopinatum	1605721
5765	hypothetical_protein_TW95_gp0282__YP_009119251__Pandoravirus_inopinatum__1605721	hypothetical_protein_pneo_cds_824__YP_009482434__Pandoravirus_neocaledonia__2107708	hypothetical_protein_pneo_cds_824__YP_009482434__Pandoravirus_neocaledonia__2107708	2	Viruses					Pandoravirus	Pandoravirus_neocaledonia	2107708
421	hypothetical_protein_TW95_gp1689__YP_009120658__Pandoravirus_inopinatum__1605721	hypothetical_protein_TW95_gp1689__YP_009120658__Pandoravirus_inopinatum__1605721	hypothetical_protein_psal_cds_153__YP_008436689__Pandoravirus_salinus__1349410	24	Viruses					Pandoravirus	Pandoravirus_salinus	1349410
421	hypothetical_protein_TW95_gp1689__YP_009120658__Pandoravirus_inopinatum__1605721	hypothetical_protein_TW95_gp1689__YP_009120658__Pandoravirus_inopinatum__1605721	hypothetical_protein_TW95_gp1710__YP_009120679__Pandoravirus_inopinatum__1605721	24	Viruses					Pandoravirus	Pandoravirus_inopinatum	1605721
421	hypothetical_protein_TW95_gp1689__YP_009120658__Pandoravirus_inopinatum__1605721	hypothetical_protein_TW95_gp1689__YP_009120658__Pandoravirus_inopinatum__1605721	hypothetical_protein_TW95_gp1689__YP_009120658__Pandoravirus_inopinatum__1605721	24	Viruses					Pandoravirus	Pandoravirus_inopinatum	1605721
421	hypothetical_protein_TW95_gp1689__YP_009120658__Pandoravirus_inopinatum__1605721	hypothetical_protein_TW95_gp1689__YP_009120658__Pandoravirus_inopinatum__1605721	hypothetical_protein_pdul_cds_183__YP_008318780__Pandoravirus_dulcis__1349409	24	Viruses					Pandoravirus	Pandoravirus_dulcis	1349409
421	hypothetical_protein_TW95_gp1689__YP_009120658__Pandoravirus_inopinatum__1605721	hypothetical_protein_TW95_gp1689__YP_009120658__Pandoravirus_inopinatum__1605721	hypothetical_protein_pmac_cds_373__YP_009481057__Pandoravirus_macleodensis__2107707	24	Viruses					Pandoravirus	Pandoravirus_macleodensis	2107707
421	hypothetical_protein_TW95_gp1689__YP_009120658__Pandoravirus_inopinatum__1605721	hypothetical_protein_TW95_gp1689__YP_009120658__Pandoravirus_inopinatum__1605721	hypothetical_protein_pqer_cds_128__YP_009482819__Pandoravirus_quercus__2107709	24	Viruses					Pandoravirus	Pandoravirus_quercus	2107709
421	hypothetical_protein_TW95_gp1689__YP_009120658__Pandoravirus_inopinatum__1605721	hypothetical_protein_TW95_gp1689__YP_009120658__Pandoravirus_inopinatum__1605721	hypothetical_protein_psal_cds_139__YP_008436663__Pandoravirus_salinus__1349410	24	Viruses					Pandoravirus	Pandoravirus_salinus	1349410
421	hypothetical_protein_TW95_gp1689__YP_009120658__Pandoravirus_inopinatum__1605721	hypothetical_protein_psal_cds_1077__YP_008438365__Pandoravirus_salinus__1349410	hypothetical_protein_psal_cds_1077__YP_008438365__Pandoravirus_salinus__1349410	24	Viruses					Pandoravirus	Pandoravirus_salinus	1349410
421	hypothetical_protein_TW95_gp1689__YP_009120658__Pandoravirus_inopinatum__1605721	hypothetical_protein_psal_cds_841__YP_008437960__Pandoravirus_salinus__1349410	hypothetical_protein_psal_cds_841__YP_008437960__Pandoravirus_salinus__1349410	24	Viruses					Pandoravirus	Pandoravirus_salinus	1349410
421	hypothetical_protein_TW95_gp1689__YP_009120658__Pandoravirus_inopinatum__1605721	hypothetical_protein_psal_cds_841__YP_008437960__Pandoravirus_salinus__1349410	hypothetical_protein_pqer_cds_772__YP_009483463__Pandoravirus_quercus__2107709	24	Viruses					Pandoravirus	Pandoravirus_quercus	2107709
421	hypothetical_protein_TW95_gp1689__YP_009120658__Pandoravirus_inopinatum__1605721	hypothetical_protein_psal_cds_841__YP_008437960__Pandoravirus_salinus__1349410	hypothetical_protein_psal_cds_7__YP_009429942__Pandoravirus_salinus__1349410	24	Viruses					Pandoravirus	Pandoravirus_salinus	1349410
421	hypothetical_protein_TW95_gp1689__YP_009120658__Pandoravirus_inopinatum__1605721	hypothetical_protein_psal_cds_841__YP_008437960__Pandoravirus_salinus__1349410	hypothetical_protein_pdul_cds_692__YP_008319513__Pandoravirus_dulcis__1349409	24	Viruses					Pandoravirus	Pandoravirus_dulcis	1349409
421	hypothetical_protein_TW95_gp1689__YP_009120658__Pandoravirus_inopinatum__1605721	hypothetical_protein_psal_cds_841__YP_008437960__Pandoravirus_salinus__1349410	hypothetical_protein_TW95_gp0630__YP_009119599__Pandoravirus_inopinatum__1605721	24	Viruses					Pandoravirus	Pandoravirus_inopinatum	1605721
421	hypothetical_protein_TW95_gp1689__YP_009120658__Pandoravirus_inopinatum__1605721	hypothetical_protein_psal_cds_841__YP_008437960__Pandoravirus_salinus__1349410	hypothetical_protein_psal_cds_840__YP_008437959__Pandoravirus_salinus__1349410	24	Viruses					Pandoravirus	Pandoravirus_salinus	1349410
421	hypothetical_protein_TW95_gp1689__YP_009120658__Pandoravirus_inopinatum__1605721	hypothetical_protein_psal_cds_841__YP_008437960__Pandoravirus_salinus__1349410	hypothetical_protein_TW95_gp0628__YP_009119597__Pandoravirus_inopinatum__1605721	24	Viruses					Pandoravirus	Pandoravirus_inopinatum	1605721
421	hypothetical_protein_TW95_gp1689__YP_009120658__Pandoravirus_inopinatum__1605721	hypothetical_protein_psal_cds_841__YP_008437960__Pandoravirus_salinus__1349410	hypothetical_protein_psal_cds_842__YP_008437962__Pandoravirus_salinus__1349410	24	Viruses					Pandoravirus	Pandoravirus_salinus	1349410
421	hypothetical_protein_TW95_gp1689__YP_009120658__Pandoravirus_inopinatum__1605721	hypothetical_protein_psal_cds_841__YP_008437960__Pandoravirus_salinus__1349410	hypothetical_protein_pqer_cds_771__YP_009483462__Pandoravirus_quercus__2107709	24	Viruses					Pandoravirus	Pandoravirus_quercus	2107709
421	hypothetical_protein_TW95_gp1689__YP_009120658__Pandoravirus_inopinatum__1605721	hypothetical_protein_pqer_cds_746__YP_009483437__Pandoravirus_quercus__2107709	hypothetical_protein_psal_cds_1080__YP_009430116__Pandoravirus_salinus__1349410	24	Viruses					Pandoravirus	Pandoravirus_salinus	1349410
421	hypothetical_protein_TW95_gp1689__YP_009120658__Pandoravirus_inopinatum__1605721	hypothetical_protein_pqer_cds_746__YP_009483437__Pandoravirus_quercus__2107709	MoaE_incomplete_domain_containing_protein__YP_009483830__Pandoravirus_quercus__2107709	24	Viruses					Pandoravirus	Pandoravirus_quercus	2107709
421	hypothetical_protein_TW95_gp1689__YP_009120658__Pandoravirus_inopinatum__1605721	hypothetical_protein_pqer_cds_746__YP_009483437__Pandoravirus_quercus__2107709	hypothetical_protein_psal_cds_1030__YP_008438292__Pandoravirus_salinus__1349410	24	Viruses					Pandoravirus	Pandoravirus_salinus	1349410
421	hypothetical_protein_TW95_gp1689__YP_009120658__Pandoravirus_inopinatum__1605721	hypothetical_protein_pqer_cds_746__YP_009483437__Pandoravirus_quercus__2107709	hypothetical_protein_pqer_cds_746__YP_009483437__Pandoravirus_quercus__2107709	24	Viruses					Pandoravirus	Pandoravirus_quercus	2107709
421	hypothetical_protein_TW95_gp1689__YP_009120658__Pandoravirus_inopinatum__1605721	hypothetical_protein_pqer_cds_746__YP_009483437__Pandoravirus_quercus__2107709	hypothetical_protein_TW95_gp0054__YP_009119023__Pandoravirus_inopinatum__1605721	24	Viruses					Pandoravirus	Pandoravirus_inopinatum	1605721
421	hypothetical_protein_TW95_gp1689__YP_009120658__Pandoravirus_inopinatum__1605721	hypothetical_protein_pqer_cds_746__YP_009483437__Pandoravirus_quercus__2107709	hypothetical_protein_TW95_gp0663__YP_009119632__Pandoravirus_inopinatum__1605721	24	Viruses					Pandoravirus	Pandoravirus_inopinatum	1605721
421	hypothetical_protein_TW95_gp1689__YP_009120658__Pandoravirus_inopinatum__1605721	hypothetical_protein_pqer_cds_746__YP_009483437__Pandoravirus_quercus__2107709	MoaE_superfamily_incomplete_domain__YP_008438746__Pandoravirus_salinus__1349410	24	Viruses					Pandoravirus	Pandoravirus_salinus	1349410
2861	hypothetical_v2_protein__YP_009553193__Passion_fruit_chlorotic_mottle_virus__2162638	hypothetical_v2_protein__YP_009553193__Passion_fruit_chlorotic_mottle_virus__2162638	hypothetical_v2_protein__YP_009553193__Passion_fruit_chlorotic_mottle_virus__2162638	4	Viruses	Cressdnaviricota	Repensiviricetes	Geplafuvirales	Geminiviridae	Citlodavirus	Passion_fruit_chlorotic_mottle_virus	2162638
2861	hypothetical_v2_protein__YP_009553193__Passion_fruit_chlorotic_mottle_virus__2162638	putative_V2-like_protein__YP_006522418__Citrus_chlorotic_dwarf_associated_virus__1202142	V2_protein__YP_009129319__Mulberry_mosaic_dwarf_associated_virus__1631303	4	Viruses	Cressdnaviricota	Repensiviricetes	Geplafuvirales	Geminiviridae		Mulberry_mosaic_dwarf_associated_virus	1631303
2861	hypothetical_v2_protein__YP_009553193__Passion_fruit_chlorotic_mottle_virus__2162638	putative_V2-like_protein__YP_006522418__Citrus_chlorotic_dwarf_associated_virus__1202142	putative_V2-like_protein__YP_006522418__Citrus_chlorotic_dwarf_associated_virus__1202142	4	Viruses	Cressdnaviricota	Repensiviricetes	Geplafuvirales	Geminiviridae	Citlodavirus	Citrus_chlorotic_dwarf_associated_virus	1202142
2861	hypothetical_v2_protein__YP_009553193__Passion_fruit_chlorotic_mottle_virus__2162638	putative_V2-like_protein__YP_006522418__Citrus_chlorotic_dwarf_associated_virus__1202142	hypothetical_protein__YP_009553589__Camellia_chlorotic_dwarf-associated_virus__2122733	4	Viruses	Cressdnaviricota	Repensiviricetes	Geplafuvirales	Geminiviridae	Citlodavirus	Camellia_chlorotic_dwarf-associated_virus	2122733
2230	TGB1__YP_009553317__Wheat_stripe_mosaic_virus__2364281	putative_triple_gene_block_1__YP_009047254__Gentian_ovary_ringspot_virus__1920772	putative_triple_gene_block_1__YP_009047254__Gentian_ovary_ringspot_virus__1920772	5	Viruses	Kitrinoviricota	Alsuviricetes	Martellivirales	Virgaviridae	Goravirus	Gentian_ovary_ringspot_virus	1920772
2230	TGB1__YP_009553317__Wheat_stripe_mosaic_virus__2364281	TGB1__YP_009553317__Wheat_stripe_mosaic_virus__2364281	TGB1__YP_009553317__Wheat_stripe_mosaic_virus__2364281	5	Viruses	Kitrinoviricota	Alsuviricetes	Hepelivirales	Benyviridae		Wheat_stripe_mosaic_virus	2364281
2230	TGB1__YP_009553317__Wheat_stripe_mosaic_virus__2364281	triple-gene-block_protein_1__NP_620438__Potato_mop-top_virus__37128	triple-gene-block_protein_1__NP_620438__Potato_mop-top_virus__37128	5	Viruses	Kitrinoviricota	Alsuviricetes	Martellivirales	Virgaviridae	Pomovirus	Potato_mop-top_virus	37128
2230	TGB1__YP_009553317__Wheat_stripe_mosaic_virus__2364281	triple-gene-block_protein_1__NP_620438__Potato_mop-top_virus__37128	first_triple_gene_block_gene__NP_612611__Beet_virus_Q__71972	5	Viruses	Kitrinoviricota	Alsuviricetes	Martellivirales	Virgaviridae	Pomovirus	Beet_virus_Q	71972
2230	TGB1__YP_009553317__Wheat_stripe_mosaic_virus__2364281	triple-gene-block_protein_1__NP_620438__Potato_mop-top_virus__37128	triple_gene_block_protein_1__YP_009220371__Colombian_potato_soil-borne_virus__1758139	5	Viruses	Kitrinoviricota	Alsuviricetes	Martellivirales	Virgaviridae	Pomovirus	Colombian_potato_soil-borne_virus	1758139
5764	ATPase__YP_009701554__Heliothis_virescens_ascovirus_3f__328614	GfV-D3-ORF2__YP_001029432__Ichnoviriform_fumiferanae__419435	GfV-D3-ORF2__YP_001029432__Ichnoviriform_fumiferanae__419435	2	Viruses				Polydnaviriformidae	Ichnoviriform	Ichnoviriform_fumiferanae	419435
5764	ATPase__YP_009701554__Heliothis_virescens_ascovirus_3f__328614	ATPase__YP_009701554__Heliothis_virescens_ascovirus_3f__328614	ATPase__YP_009701554__Heliothis_virescens_ascovirus_3f__328614	2	Viruses	Nucleocytoviricota	Megaviricetes	Pimascovirales	Ascoviridae	Ascovirus	Heliothis_virescens_ascovirus_3f	328614
1801	GyrB-like_ATPase_domain_protein__YP_784274__Nile_crocodilepox_virus__1285600	GyrB-like_ATPase_domain_protein__YP_784279__Nile_crocodilepox_virus__1285600	GyrB-like_ATPase_domain_protein__YP_784279__Nile_crocodilepox_virus__1285600	6	Viruses	Nucleocytoviricota	Pokkesviricetes	Chitovirales	Poxviridae	Crocodylidpoxvirus	Nile_crocodilepox_virus	1285600
1801	GyrB-like_ATPase_domain_protein__YP_784274__Nile_crocodilepox_virus__1285600	GyrB-like_ATPase_domain_protein__YP_784279__Nile_crocodilepox_virus__1285600	GyrB-like_ATPase_domain_protein__YP_784276__Nile_crocodilepox_virus__1285600	6	Viruses	Nucleocytoviricota	Pokkesviricetes	Chitovirales	Poxviridae	Crocodylidpoxvirus	Nile_crocodilepox_virus	1285600
1801	GyrB-like_ATPase_domain_protein__YP_784274__Nile_crocodilepox_virus__1285600	GyrB-like_ATPase_domain_protein__YP_784279__Nile_crocodilepox_virus__1285600	GyrB-like_ATPase_domain_protein__YP_784275__Nile_crocodilepox_virus__1285600	6	Viruses	Nucleocytoviricota	Pokkesviricetes	Chitovirales	Poxviridae	Crocodylidpoxvirus	Nile_crocodilepox_virus	1285600
1801	GyrB-like_ATPase_domain_protein__YP_784274__Nile_crocodilepox_virus__1285600	GyrB-like_ATPase_domain_protein__YP_784279__Nile_crocodilepox_virus__1285600	GyrB-like_ATPase_domain_protein__YP_784278__Nile_crocodilepox_virus__1285600	6	Viruses	Nucleocytoviricota	Pokkesviricetes	Chitovirales	Poxviridae	Crocodylidpoxvirus	Nile_crocodilepox_virus	1285600
1801	GyrB-like_ATPase_domain_protein__YP_784274__Nile_crocodilepox_virus__1285600	GyrB-like_ATPase_domain_protein__YP_784279__Nile_crocodilepox_virus__1285600	GyrB-like_ATPase_domain_protein__YP_784277__Nile_crocodilepox_virus__1285600	6	Viruses	Nucleocytoviricota	Pokkesviricetes	Chitovirales	Poxviridae	Crocodylidpoxvirus	Nile_crocodilepox_virus	1285600
1801	GyrB-like_ATPase_domain_protein__YP_784274__Nile_crocodilepox_virus__1285600	GyrB-like_ATPase_domain_protein__YP_784274__Nile_crocodilepox_virus__1285600	GyrB-like_ATPase_domain_protein__YP_784274__Nile_crocodilepox_virus__1285600	6	Viruses	Nucleocytoviricota	Pokkesviricetes	Chitovirales	Poxviridae	Crocodylidpoxvirus	Nile_crocodilepox_virus	1285600
625	NS3__YP_009047250__Umatilla_virus__40060	NS3__YP_009047250__Umatilla_virus__40060	NS3__YP_009047250__Umatilla_virus__40060	15	Viruses	Duplornaviricota	Resentoviricetes	Reovirales	Reoviridae	Orbivirus	Umatilla_virus	40060
625	NS3__YP_009047250__Umatilla_virus__40060	Nsp3__YP_008719911__Mobuck_virus__1408137	Nsp3__YP_008719911__Mobuck_virus__1408137	15	Viruses	Duplornaviricota	Resentoviricetes	Reovirales	Reoviridae	Orbivirus	Mobuck_virus	1408137
625	NS3__YP_009047250__Umatilla_virus__40060	Nsp3__YP_008719911__Mobuck_virus__1408137	glycoprotein__YP_009551619__Guangxi_orbivirus__2306813	15	Viruses	Duplornaviricota	Resentoviricetes	Reovirales	Reoviridae	Orbivirus	Guangxi_orbivirus	2306813
625	NS3__YP_009047250__Umatilla_virus__40060	NS3a_protein__YP_009158912__Chobar_Gorge_virus__1679172	NS3_protein__YP_009158911__Chobar_Gorge_virus__1679172	15	Viruses	Duplornaviricota	Resentoviricetes	Reovirales	Reoviridae	Orbivirus	Chobar_Gorge_virus	1679172
625	NS3__YP_009047250__Umatilla_virus__40060	NS3a_protein__YP_009158912__Chobar_Gorge_virus__1679172	NS3a_protein__YP_009158912__Chobar_Gorge_virus__1679172	15	Viruses	Duplornaviricota	Resentoviricetes	Reovirales	Reoviridae	Orbivirus	Chobar_Gorge_virus	1679172
625	NS3__YP_009047250__Umatilla_virus__40060	NS3a_protein__YP_009158912__Chobar_Gorge_virus__1679172	NS3__YP_009507728__Orungo_virus__40058	15	Viruses	Duplornaviricota	Resentoviricetes	Reovirales	Reoviridae	Orbivirus	Orungo_virus	40058
625	NS3__YP_009047250__Umatilla_virus__40060	NS3__YP_009507715__Lebombo_virus__40057	NS3__YP_008658422__Wallal_virus__40061	15	Viruses	Duplornaviricota	Resentoviricetes	Reovirales	Reoviridae	Orbivirus	Wallal_virus	40061
625	NS3__YP_009047250__Umatilla_virus__40060	NS3__YP_009507715__Lebombo_virus__40057	nonstructural_protein__YP_009163944__Fengkai_orbivirus__1692107	15	Viruses	Duplornaviricota	Resentoviricetes	Reovirales	Reoviridae	Orbivirus	Fengkai_orbivirus	1692107
625	NS3__YP_009047250__Umatilla_virus__40060	NS3__YP_009507715__Lebombo_virus__40057	non-structural_protein_NS3__YP_008719925__Changuinola_virus__40052	15	Viruses	Duplornaviricota	Resentoviricetes	Reovirales	Reoviridae	Orbivirus	Changuinola_virus	40052
625	NS3__YP_009047250__Umatilla_virus__40060	NS3__YP_009507715__Lebombo_virus__40057	NS3_protein__YP_009507681__Corriparta_virus__40053	15	Viruses	Duplornaviricota	Resentoviricetes	Reovirales	Reoviridae	Orbivirus	Corriparta_virus	40053
625	NS3__YP_009047250__Umatilla_virus__40060	NS3__YP_009507715__Lebombo_virus__40057	NS3a_protein__YP_009158893__Wad_Medani_virus__40067	15	Viruses	Duplornaviricota	Resentoviricetes	Reovirales	Reoviridae	Orbivirus	Wad_Medani_virus	40067
625	NS3__YP_009047250__Umatilla_virus__40060	NS3__YP_009507715__Lebombo_virus__40057	NS3_protein__YP_009158892__Wad_Medani_virus__40067	15	Viruses	Duplornaviricota	Resentoviricetes	Reovirales	Reoviridae	Orbivirus	Wad_Medani_virus	40067
625	NS3__YP_009047250__Umatilla_virus__40060	NS3__YP_009507715__Lebombo_virus__40057	VP10__YP_009345888__Orbivirus_SX-2017a__1955493	15	Viruses	Duplornaviricota	Resentoviricetes	Reovirales	Reoviridae	Orbivirus	Orbivirus_SX-2017a	1955493
625	NS3__YP_009047250__Umatilla_virus__40060	NS3__YP_009507715__Lebombo_virus__40057	NS3__YP_009507715__Lebombo_virus__40057	15	Viruses	Duplornaviricota	Resentoviricetes	Reovirales	Reoviridae	Orbivirus	Lebombo_virus	40057
625	NS3__YP_009047250__Umatilla_virus__40060	NS3__YP_009507715__Lebombo_virus__40057	NS3__YP_009507706__Eubenangee_virus__40056	15	Viruses	Duplornaviricota	Resentoviricetes	Reovirales	Reoviridae	Orbivirus	Eubenangee_virus	40056
1363	NS7a_gene_product__YP_005352868__Night_heron_coronavirus_HKU19__1159904	NS7b_protein__YP_005352860__Magpie-robin_coronavirus_HKU18__1159903	NS7b_protein__YP_005352851__Sparrow_coronavirus_HKU17__1159906	7	Viruses	Pisuviricota	Pisoniviricetes	Nidovirales	Coronaviridae	Deltacoronavirus	Sparrow_coronavirus_HKU17	1159906
1363	NS7a_gene_product__YP_005352868__Night_heron_coronavirus_HKU19__1159904	NS7b_protein__YP_005352860__Magpie-robin_coronavirus_HKU18__1159903	nonstructural_protein__YP_002308502__Thrush_coronavirus_HKU12-600__572290	7	Viruses	Pisuviricota	Pisoniviricetes	Nidovirales	Coronaviridae	Deltacoronavirus	Thrush_coronavirus_HKU12-600	572290
1363	NS7a_gene_product__YP_005352868__Night_heron_coronavirus_HKU19__1159904	NS7b_protein__YP_005352860__Magpie-robin_coronavirus_HKU18__1159903	nonstructural_protein__YP_002308511__Munia_coronavirus_HKU13-3514__572289	7	Viruses	Pisuviricota	Pisoniviricetes	Nidovirales	Coronaviridae	Deltacoronavirus	Munia_coronavirus_HKU13-3514	572289
1363	NS7a_gene_product__YP_005352868__Night_heron_coronavirus_HKU19__1159904	NS7b_protein__YP_005352860__Magpie-robin_coronavirus_HKU18__1159903	NS7b_protein__YP_005352860__Magpie-robin_coronavirus_HKU18__1159903	7	Viruses	Pisuviricota	Pisoniviricetes	Nidovirales	Coronaviridae	Deltacoronavirus	Magpie-robin_coronavirus_HKU18	1159903
1363	NS7a_gene_product__YP_005352868__Night_heron_coronavirus_HKU19__1159904	NS7b_protein__YP_005352860__Magpie-robin_coronavirus_HKU18__1159903	nonstructural_protein__YP_002308484__Bulbul_coronavirus_HKU11-934__572288	7	Viruses	Pisuviricota	Pisoniviricetes	Nidovirales	Coronaviridae	Deltacoronavirus	Bulbul_coronavirus_HKU11-934	572288
1363	NS7a_gene_product__YP_005352868__Night_heron_coronavirus_HKU19__1159904	NS7b_protein__YP_005352860__Magpie-robin_coronavirus_HKU18__1159903	NS7c_protein__YP_005352888__Common_moorhen_coronavirus_HKU21__1159902	7	Viruses	Pisuviricota	Pisoniviricetes	Nidovirales	Coronaviridae	Deltacoronavirus	Common_moorhen_coronavirus_HKU21	1159902
1363	NS7a_gene_product__YP_005352868__Night_heron_coronavirus_HKU19__1159904	NS7a_gene_product__YP_005352868__Night_heron_coronavirus_HKU19__1159904	NS7a_gene_product__YP_005352868__Night_heron_coronavirus_HKU19__1159904	7	Viruses	Pisuviricota	Pisoniviricetes	Nidovirales	Coronaviridae	Deltacoronavirus	Night_heron_coronavirus_HKU19	1159904
169	ODV-E66__YP_010087664__Homarus_gammarus_nudivirus__2509616	odv-e66__YP_009011134__Mamestra_brassicae_multiple_nucleopolyhedrovirus__78219	ODV-E66__YP_003517865__Lymantria_xylina_nucleopolyhedrovirus__166921	47	Viruses		Naldaviricetes	Lefavirales	Baculoviridae	Alphabaculovirus	Lymantria_xylina_nucleopolyhedrovirus	166921
169	ODV-E66__YP_010087664__Homarus_gammarus_nudivirus__2509616	odv-e66__YP_009011134__Mamestra_brassicae_multiple_nucleopolyhedrovirus__78219	occlusion-derived_virus_envelope_protein__YP_009316129__Anticarsia_gemmatalis_multiple_nucleopolyhedrovirus__268591	47	Viruses		Naldaviricetes	Lefavirales	Baculoviridae	Alphabaculovirus	Anticarsia_gemmatalis_multiple_nucleopolyhedrovirus	268591
169	ODV-E66__YP_010087664__Homarus_gammarus_nudivirus__2509616	odv-e66__YP_009011134__Mamestra_brassicae_multiple_nucleopolyhedrovirus__78219	odv-e66__YP_009049916__Peridroma_alphabaculovirus__1346829	47	Viruses		Naldaviricetes	Lefavirales	Baculoviridae	Alphabaculovirus	Peridroma_alphabaculovirus	1346829
169	ODV-E66__YP_010087664__Homarus_gammarus_nudivirus__2509616	odv-e66__YP_009011134__Mamestra_brassicae_multiple_nucleopolyhedrovirus__78219	occlusion-derived_virus_envelope_66__YP_009117011__Pseudoplusia_includens_SNPV_IE__1592335	47	Viruses		Naldaviricetes	Lefavirales	Baculoviridae	Alphabaculovirus	Pseudoplusia_includens_SNPV_IE	1592335
169	ODV-E66__YP_010087664__Homarus_gammarus_nudivirus__2509616	odv-e66__YP_009011134__Mamestra_brassicae_multiple_nucleopolyhedrovirus__78219	ODV-E66__YP_009249963__Mocis_latipes_granulovirus__2072024	47	Viruses		Naldaviricetes	Lefavirales	Baculoviridae	Betabaculovirus	Mocis_latipes_granulovirus	2072024
169	ODV-E66__YP_010087664__Homarus_gammarus_nudivirus__2509616	odv-e66__YP_009011134__Mamestra_brassicae_multiple_nucleopolyhedrovirus__78219	ODV-E66__YP_010087118__Spodoptera_eridania_nucleopolyhedrovirus__2315721	47	Viruses		Naldaviricetes	Lefavirales	Baculoviridae	Alphabaculovirus	Spodoptera_eridania_nucleopolyhedrovirus	2315721
169	ODV-E66__YP_010087664__Homarus_gammarus_nudivirus__2509616	odv-e66__YP_009011134__Mamestra_brassicae_multiple_nucleopolyhedrovirus__78219	ODV-e66b__YP_003429368__Artogeia_rapae_granulovirus__362830	47	Viruses		Naldaviricetes	Lefavirales	Baculoviridae	Betabaculovirus	Artogeia_rapae_granulovirus	362830
169	ODV-E66__YP_010087664__Homarus_gammarus_nudivirus__2509616	odv-e66__YP_009011134__Mamestra_brassicae_multiple_nucleopolyhedrovirus__78219	ODV-E66__YP_009250031__Urbanus_proteus_nucleopolyhedrovirus__1675866	47	Viruses		Naldaviricetes	Lefavirales	Baculoviridae	Alphabaculovirus	Urbanus_proteus_nucleopolyhedrovirus	1675866
169	ODV-E66__YP_010087664__Homarus_gammarus_nudivirus__2509616	odv-e66__YP_009011134__Mamestra_brassicae_multiple_nucleopolyhedrovirus__78219	occlusion-derived_virus_envelope_protein_E66__YP_009552225__Malacosoma_neustria_nucleopolyhedrovirus__38012	47	Viruses		Naldaviricetes	Lefavirales	Baculoviridae	Alphabaculovirus	Malacosoma_neustria_nucleopolyhedrovirus	38012
169	ODV-E66__YP_010087664__Homarus_gammarus_nudivirus__2509616	odv-e66__YP_009011134__Mamestra_brassicae_multiple_nucleopolyhedrovirus__78219	ODV-E66__YP_010087061__Spodoptera_eridania_nucleopolyhedrovirus__2315721	47	Viruses		Naldaviricetes	Lefavirales	Baculoviridae	Alphabaculovirus	Spodoptera_eridania_nucleopolyhedrovirus	2315721
169	ODV-E66__YP_010087664__Homarus_gammarus_nudivirus__2509616	odv-e66__YP_009011134__Mamestra_brassicae_multiple_nucleopolyhedrovirus__78219	ODV-e66a__YP_003429363__Artogeia_rapae_granulovirus__362830	47	Viruses		Naldaviricetes	Lefavirales	Baculoviridae	Betabaculovirus	Artogeia_rapae_granulovirus	362830
169	ODV-E66__YP_010087664__Homarus_gammarus_nudivirus__2509616	odv-e66__YP_009011134__Mamestra_brassicae_multiple_nucleopolyhedrovirus__78219	odv-e66__YP_009666641__Oxyplax_ochracea_nucleopolyhedrovirus__2083176	47	Viruses		Naldaviricetes	Lefavirales	Baculoviridae	Alphabaculovirus	Oxyplax_ochracea_nucleopolyhedrovirus	2083176
169	ODV-E66__YP_010087664__Homarus_gammarus_nudivirus__2509616	odv-e66__YP_009011134__Mamestra_brassicae_multiple_nucleopolyhedrovirus__78219	odv-e66__YP_009011134__Mamestra_brassicae_multiple_nucleopolyhedrovirus__78219	47	Viruses		Naldaviricetes	Lefavirales	Baculoviridae	Alphabaculovirus	Mamestra_brassicae_multiple_nucleopolyhedrovirus	78219
169	ODV-E66__YP_010087664__Homarus_gammarus_nudivirus__2509616	odv-e66__YP_009011134__Mamestra_brassicae_multiple_nucleopolyhedrovirus__78219	hypothetical_protein_KM620_gp054__YP_010086321__Hyposidra_talaca_nucleopolyhedrovirus__1070315	47	Viruses		Naldaviricetes	Lefavirales	Baculoviridae	Alphabaculovirus	Hyposidra_talaca_nucleopolyhedrovirus	1070315
169	ODV-E66__YP_010087664__Homarus_gammarus_nudivirus__2509616	odv-e66__YP_009011134__Mamestra_brassicae_multiple_nucleopolyhedrovirus__78219	Odv-e66__YP_006607780__Apocheima_cinerarium_nucleopolyhedrovirus__307461	47	Viruses		Naldaviricetes	Lefavirales	Baculoviridae	Alphabaculovirus	Apocheima_cinerarium_nucleopolyhedrovirus	307461
169	ODV-E66__YP_010087664__Homarus_gammarus_nudivirus__2509616	odv-e66__YP_009011134__Mamestra_brassicae_multiple_nucleopolyhedrovirus__78219	odv-e66__YP_010086906__Cryptophlebia_peltastica_nucleopolyhedrovirus__2304025	47	Viruses		Naldaviricetes	Lefavirales	Baculoviridae	Alphabaculovirus	Cryptophlebia_peltastica_nucleopolyhedrovirus	2304025
169	ODV-E66__YP_010087664__Homarus_gammarus_nudivirus__2509616	odv-e66__YP_009011134__Mamestra_brassicae_multiple_nucleopolyhedrovirus__78219	ODV-E66B__YP_010086533__Spodoptera_exempta_nucleopolyhedrovirus__1242863	47	Viruses		Naldaviricetes	Lefavirales	Baculoviridae	Alphabaculovirus	Spodoptera_exempta_nucleopolyhedrovirus	1242863
169	ODV-E66__YP_010087664__Homarus_gammarus_nudivirus__2509616	odv-e66__YP_009011134__Mamestra_brassicae_multiple_nucleopolyhedrovirus__78219	ODV-E66__YP_009345851__Mythimna_unipuncta_granulovirus_B__2169746	47	Viruses		Naldaviricetes	Lefavirales	Baculoviridae	Betabaculovirus	Mythimna_unipuncta_granulovirus_B	2169746
169	ODV-E66__YP_010087664__Homarus_gammarus_nudivirus__2509616	odv-e66__YP_009011134__Mamestra_brassicae_multiple_nucleopolyhedrovirus__78219	odv-e66__YP_009011199__Mamestra_brassicae_multiple_nucleopolyhedrovirus__78219	47	Viruses		Naldaviricetes	Lefavirales	Baculoviridae	Alphabaculovirus	Mamestra_brassicae_multiple_nucleopolyhedrovirus	78219
169	ODV-E66__YP_010087664__Homarus_gammarus_nudivirus__2509616	odv-e66__YP_009011134__Mamestra_brassicae_multiple_nucleopolyhedrovirus__78219	ODV-E66B__YP_009666785__Mythimna_unipuncta_nucleopolyhedrovirus__447897	47	Viruses		Naldaviricetes	Lefavirales	Baculoviridae	Alphabaculovirus	Mythimna_unipuncta_nucleopolyhedrovirus	447897
169	ODV-E66__YP_010087664__Homarus_gammarus_nudivirus__2509616	odv-e66__YP_009011134__Mamestra_brassicae_multiple_nucleopolyhedrovirus__78219	odv-e66__YP_009513067__Agrotis_segetum_granulovirus__10464	47	Viruses		Naldaviricetes	Lefavirales	Baculoviridae	Betabaculovirus	Agrotis_segetum_granulovirus	10464
169	ODV-E66__YP_010087664__Homarus_gammarus_nudivirus__2509616	odv-e66__YP_009011134__Mamestra_brassicae_multiple_nucleopolyhedrovirus__78219	ODV-E66__YP_009182229__Diatraea_saccharalis_granulovirus__1675862	47	Viruses		Naldaviricetes	Lefavirales	Baculoviridae	Betabaculovirus	Diatraea_saccharalis_granulovirus	1675862
169	ODV-E66__YP_010087664__Homarus_gammarus_nudivirus__2509616	odv-e66__YP_009011134__Mamestra_brassicae_multiple_nucleopolyhedrovirus__78219	ODV-E66__YP_006908547__Epinotia_aporema_granulovirus__166056	47	Viruses		Naldaviricetes	Lefavirales	Baculoviridae	Betabaculovirus	Epinotia_aporema_granulovirus	166056
169	ODV-E66__YP_010087664__Homarus_gammarus_nudivirus__2509616	odv-e66__YP_009011134__Mamestra_brassicae_multiple_nucleopolyhedrovirus__78219	ODV-e66__YP_002854745__Euproctis_pseudoconspersa_nucleopolyhedrovirus__307467	47	Viruses		Naldaviricetes	Lefavirales	Baculoviridae	Alphabaculovirus	Euproctis_pseudoconspersa_nucleopolyhedrovirus	307467
169	ODV-E66__YP_010087664__Homarus_gammarus_nudivirus__2509616	odv-e66__YP_009011134__Mamestra_brassicae_multiple_nucleopolyhedrovirus__78219	ODV-E66A__YP_009666728__Mythimna_unipuncta_nucleopolyhedrovirus__447897	47	Viruses		Naldaviricetes	Lefavirales	Baculoviridae	Alphabaculovirus	Mythimna_unipuncta_nucleopolyhedrovirus	447897
169	ODV-E66__YP_010087664__Homarus_gammarus_nudivirus__2509616	odv-e66__YP_009011134__Mamestra_brassicae_multiple_nucleopolyhedrovirus__78219	ODV-E66__YP_008378455__Choristoneura_rosaceana_nucleopolyhedrovirus__58094	47	Viruses		Naldaviricetes	Lefavirales	Baculoviridae	Alphabaculovirus	Choristoneura_rosaceana_nucleopolyhedrovirus	58094
169	ODV-E66__YP_010087664__Homarus_gammarus_nudivirus__2509616	odv-e66__YP_009011134__Mamestra_brassicae_multiple_nucleopolyhedrovirus__78219	odv-e66_protein__YP_007250454__Thysanoplusia_orichalcea_nucleopolyhedrovirus__101850	47	Viruses		Naldaviricetes	Lefavirales	Baculoviridae	Alphabaculovirus	Thysanoplusia_orichalcea_nucleopolyhedrovirus	101850
169	ODV-E66__YP_010087664__Homarus_gammarus_nudivirus__2509616	odv-e66__YP_009011134__Mamestra_brassicae_multiple_nucleopolyhedrovirus__78219	ODV-E66__YP_009165734__Perigonia_lusca_single_nucleopolyhedrovirus__1675865	47	Viruses		Naldaviricetes	Lefavirales	Baculoviridae	Alphabaculovirus	Perigonia_lusca_single_nucleopolyhedrovirus	1675865
169	ODV-E66__YP_010087664__Homarus_gammarus_nudivirus__2509616	odv-e66__YP_009011134__Mamestra_brassicae_multiple_nucleopolyhedrovirus__78219	ODV-E66__YP_009330164__Plodia_interpunctella_granulovirus__262175	47	Viruses		Naldaviricetes	Lefavirales	Baculoviridae	Betabaculovirus	Plodia_interpunctella_granulovirus	262175
169	ODV-E66__YP_010087664__Homarus_gammarus_nudivirus__2509616	odv-e66__YP_009011134__Mamestra_brassicae_multiple_nucleopolyhedrovirus__78219	odv-e66__YP_008378232__Hemileuca_sp._nucleopolyhedrovirus__1367203	47	Viruses		Naldaviricetes	Lefavirales	Baculoviridae	Alphabaculovirus	Hemileuca_sp._nucleopolyhedrovirus	1367203
169	ODV-E66__YP_010087664__Homarus_gammarus_nudivirus__2509616	odv-e66__YP_009011134__Mamestra_brassicae_multiple_nucleopolyhedrovirus__78219	odv-e66__YP_009506216__Trichoplusia_ni_granulovirus_LBIV-12__1916701	47	Viruses		Naldaviricetes	Lefavirales	Baculoviridae	Betabaculovirus	Trichoplusia_ni_granulovirus_LBIV-12	1916701
169	ODV-E66__YP_010087664__Homarus_gammarus_nudivirus__2509616	odv-e66__YP_009011134__Mamestra_brassicae_multiple_nucleopolyhedrovirus__78219	odv-e66__YP_009112622__Agrotis_segetum_nucleopolyhedrovirus_B__1580580	47	Viruses		Naldaviricetes	Lefavirales	Baculoviridae	Alphabaculovirus	Agrotis_segetum_nucleopolyhedrovirus_B	1580580
169	ODV-E66__YP_010087664__Homarus_gammarus_nudivirus__2509616	odv-e66__YP_009011134__Mamestra_brassicae_multiple_nucleopolyhedrovirus__78219	occlusion-derived_virus_envelope_protein_ODV-E66__NP_613161__Mamestra_configurata_nucleopolyhedrovirus_A__207830	47	Viruses		Naldaviricetes	Lefavirales	Baculoviridae	Alphabaculovirus	Mamestra_configurata_nucleopolyhedrovirus_A	207830
169	ODV-E66__YP_010087664__Homarus_gammarus_nudivirus__2509616	odv-e66__YP_009011134__Mamestra_brassicae_multiple_nucleopolyhedrovirus__78219	odv-e66__YP_009121911__Spodoptera_frugiperda_granulovirus__307454	47	Viruses		Naldaviricetes	Lefavirales	Baculoviridae	Betabaculovirus	Spodoptera_frugiperda_granulovirus	307454
169	ODV-E66__YP_010087664__Homarus_gammarus_nudivirus__2509616	odv-e66__YP_009011134__Mamestra_brassicae_multiple_nucleopolyhedrovirus__78219	odve66__YP_009133219__Lambdina_fiscellaria_nucleopolyhedrovirus__1642929	47	Viruses		Naldaviricetes	Lefavirales	Baculoviridae	Alphabaculovirus	Lambdina_fiscellaria_nucleopolyhedrovirus	1642929
169	ODV-E66__YP_010087664__Homarus_gammarus_nudivirus__2509616	odv-e66__YP_009011134__Mamestra_brassicae_multiple_nucleopolyhedrovirus__78219	odv-e66b__YP_009112683__Agrotis_segetum_nucleopolyhedrovirus_B__1580580	47	Viruses		Naldaviricetes	Lefavirales	Baculoviridae	Alphabaculovirus	Agrotis_segetum_nucleopolyhedrovirus_B	1580580
169	ODV-E66__YP_010087664__Homarus_gammarus_nudivirus__2509616	odv-e66__YP_009011134__Mamestra_brassicae_multiple_nucleopolyhedrovirus__78219	ODV-E66__YP_002300565__Adoxophyes_orana_nucleopolyhedrovirus__542343	47	Viruses		Naldaviricetes	Lefavirales	Baculoviridae	Alphabaculovirus	Adoxophyes_orana_nucleopolyhedrovirus	542343
169	ODV-E66__YP_010087664__Homarus_gammarus_nudivirus__2509616	odv-e66__YP_009011134__Mamestra_brassicae_multiple_nucleopolyhedrovirus__78219	ODV-E66__YP_003422495__Pseudalatia_unipuncta_granulovirus__36355	47	Viruses		Naldaviricetes	Lefavirales	Baculoviridae	Betabaculovirus	Pseudalatia_unipuncta_granulovirus	36355
169	ODV-E66__YP_010087664__Homarus_gammarus_nudivirus__2509616	odv-e66__YP_009011134__Mamestra_brassicae_multiple_nucleopolyhedrovirus__78219	ODV-E66__YP_009666463__Lonomia_obliqua_multiple_nucleopolyhedrovirus__134394	47	Viruses		Naldaviricetes	Lefavirales	Baculoviridae	Alphabaculovirus	Lonomia_obliqua_multiple_nucleopolyhedrovirus	134394
169	ODV-E66__YP_010087664__Homarus_gammarus_nudivirus__2509616	odv-e66__YP_009011134__Mamestra_brassicae_multiple_nucleopolyhedrovirus__78219	occlusion-derived_virus_envelope_protein_ODV-E66__YP_009505902__Spodoptera_littoralis_nucleopolyhedrovirus__10456	47	Viruses		Naldaviricetes	Lefavirales	Baculoviridae	Alphabaculovirus	Spodoptera_littoralis_nucleopolyhedrovirus	10456
169	ODV-E66__YP_010087664__Homarus_gammarus_nudivirus__2509616	odv-e66__YP_009011134__Mamestra_brassicae_multiple_nucleopolyhedrovirus__78219	ODV-E66__YP_009552679__Operophtera_brumata_nucleopolyhedrovirus__1046267	47	Viruses		Naldaviricetes	Lefavirales	Baculoviridae	Alphabaculovirus	Operophtera_brumata_nucleopolyhedrovirus	1046267
169	ODV-E66__YP_010087664__Homarus_gammarus_nudivirus__2509616	odv-e66__YP_009011134__Mamestra_brassicae_multiple_nucleopolyhedrovirus__78219	ODV-E66__NP_613227__Mamestra_configurata_nucleopolyhedrovirus_A__207830	47	Viruses		Naldaviricetes	Lefavirales	Baculoviridae	Alphabaculovirus	Mamestra_configurata_nucleopolyhedrovirus_A	207830
169	ODV-E66__YP_010087664__Homarus_gammarus_nudivirus__2509616	odv-e66__YP_009011134__Mamestra_brassicae_multiple_nucleopolyhedrovirus__78219	ODV-E66A__YP_010086472__Spodoptera_exempta_nucleopolyhedrovirus__1242863	47	Viruses		Naldaviricetes	Lefavirales	Baculoviridae	Alphabaculovirus	Spodoptera_exempta_nucleopolyhedrovirus	1242863
169	ODV-E66__YP_010087664__Homarus_gammarus_nudivirus__2509616	ODV-E66__YP_010087664__Homarus_gammarus_nudivirus__2509616	ODV-E66__YP_010087664__Homarus_gammarus_nudivirus__2509616	47	Viruses		Naldaviricetes	Lefavirales	Nudiviridae	Gammanudivirus	Homarus_gammarus_nudivirus	2509616
169	ODV-E66__YP_010087664__Homarus_gammarus_nudivirus__2509616	ODV-E66__YP_010087664__Homarus_gammarus_nudivirus__2509616	ODV-E66__YP_010087665__Homarus_gammarus_nudivirus__2509616	47	Viruses		Naldaviricetes	Lefavirales	Nudiviridae	Gammanudivirus	Homarus_gammarus_nudivirus	2509616
169	ODV-E66__YP_010087664__Homarus_gammarus_nudivirus__2509616	ODV-E66__YP_010087664__Homarus_gammarus_nudivirus__2509616	ODV-E66__YP_009051872__Penaeus_monodon_nudivirus__1529056	47	Viruses		Naldaviricetes	Lefavirales	Nudiviridae	Gammanudivirus	Penaeus_monodon_nudivirus	1529056
169	ODV-E66__YP_010087664__Homarus_gammarus_nudivirus__2509616	ODV-E66__YP_010087664__Homarus_gammarus_nudivirus__2509616	ODV-E66__YP_009051874__Penaeus_monodon_nudivirus__1529056	47	Viruses		Naldaviricetes	Lefavirales	Nudiviridae	Gammanudivirus	Penaeus_monodon_nudivirus	1529056
532	ORF106_protein__YP_009552666__Operophtera_brumata_nucleopolyhedrovirus__1046267	ORF106_protein__YP_009552666__Operophtera_brumata_nucleopolyhedrovirus__1046267	asb040__YP_009112601__Agrotis_segetum_nucleopolyhedrovirus_B__1580580	18	Viruses		Naldaviricetes	Lefavirales	Baculoviridae	Alphabaculovirus	Agrotis_segetum_nucleopolyhedrovirus_B	1580580
532	ORF106_protein__YP_009552666__Operophtera_brumata_nucleopolyhedrovirus__1046267	ORF106_protein__YP_009552666__Operophtera_brumata_nucleopolyhedrovirus__1046267	hypothetical_protein__YP_009666676__Mythimna_unipuncta_nucleopolyhedrovirus__447897	18	Viruses		Naldaviricetes	Lefavirales	Baculoviridae	Alphabaculovirus	Mythimna_unipuncta_nucleopolyhedrovirus	447897
532	ORF106_protein__YP_009552666__Operophtera_brumata_nucleopolyhedrovirus__1046267	ORF106_protein__YP_009552666__Operophtera_brumata_nucleopolyhedrovirus__1046267	hypothetical_protein_KM620_gp126__YP_010086393__Hyposidra_talaca_nucleopolyhedrovirus__1070315	18	Viruses		Naldaviricetes	Lefavirales	Baculoviridae	Alphabaculovirus	Hyposidra_talaca_nucleopolyhedrovirus	1070315
532	ORF106_protein__YP_009552666__Operophtera_brumata_nucleopolyhedrovirus__1046267	ORF106_protein__YP_009552666__Operophtera_brumata_nucleopolyhedrovirus__1046267	hypothetical_protein_EupsNPV_gp112__YP_002854722__Euproctis_pseudoconspersa_nucleopolyhedrovirus__307467	18	Viruses		Naldaviricetes	Lefavirales	Baculoviridae	Alphabaculovirus	Euproctis_pseudoconspersa_nucleopolyhedrovirus	307467
532	ORF106_protein__YP_009552666__Operophtera_brumata_nucleopolyhedrovirus__1046267	ORF106_protein__YP_009552666__Operophtera_brumata_nucleopolyhedrovirus__1046267	ORF40__YP_010087041__Spodoptera_eridania_nucleopolyhedrovirus__2315721	18	Viruses		Naldaviricetes	Lefavirales	Baculoviridae	Alphabaculovirus	Spodoptera_eridania_nucleopolyhedrovirus	2315721
532	ORF106_protein__YP_009552666__Operophtera_brumata_nucleopolyhedrovirus__1046267	ORF106_protein__YP_009552666__Operophtera_brumata_nucleopolyhedrovirus__1046267	hypothetical_protein__YP_009117035__Pseudoplusia_includens_SNPV_IE__1592335	18	Viruses		Naldaviricetes	Lefavirales	Baculoviridae	Alphabaculovirus	Pseudoplusia_includens_SNPV_IE	1592335
532	ORF106_protein__YP_009552666__Operophtera_brumata_nucleopolyhedrovirus__1046267	ORF106_protein__YP_009552666__Operophtera_brumata_nucleopolyhedrovirus__1046267	HESP123__YP_008378339__Hemileuca_sp._nucleopolyhedrovirus__1367203	18	Viruses		Naldaviricetes	Lefavirales	Baculoviridae	Alphabaculovirus	Hemileuca_sp._nucleopolyhedrovirus	1367203
532	ORF106_protein__YP_009552666__Operophtera_brumata_nucleopolyhedrovirus__1046267	ORF106_protein__YP_009552666__Operophtera_brumata_nucleopolyhedrovirus__1046267	hypothetical_protein_pesp035__YP_009049861__Peridroma_alphabaculovirus__1346829	18	Viruses		Naldaviricetes	Lefavirales	Baculoviridae	Alphabaculovirus	Peridroma_alphabaculovirus	1346829
532	ORF106_protein__YP_009552666__Operophtera_brumata_nucleopolyhedrovirus__1046267	ORF106_protein__YP_009552666__Operophtera_brumata_nucleopolyhedrovirus__1046267	orf126__YP_009186817__Sucra_jujuba_nucleopolyhedrovirus__1563660	18	Viruses		Naldaviricetes	Lefavirales	Baculoviridae	Alphabaculovirus	Sucra_jujuba_nucleopolyhedrovirus	1563660
532	ORF106_protein__YP_009552666__Operophtera_brumata_nucleopolyhedrovirus__1046267	ORF106_protein__YP_009552666__Operophtera_brumata_nucleopolyhedrovirus__1046267	hypothetical_protein_KM622_gp036__YP_010086454__Spodoptera_exempta_nucleopolyhedrovirus__1242863	18	Viruses		Naldaviricetes	Lefavirales	Baculoviridae	Alphabaculovirus	Spodoptera_exempta_nucleopolyhedrovirus	1242863
532	ORF106_protein__YP_009552666__Operophtera_brumata_nucleopolyhedrovirus__1046267	ORF106_protein__YP_009552666__Operophtera_brumata_nucleopolyhedrovirus__1046267	hypothetical_protein_McnAVgp053__NP_613136__Mamestra_configurata_nucleopolyhedrovirus_A__207830	18	Viruses		Naldaviricetes	Lefavirales	Baculoviridae	Alphabaculovirus	Mamestra_configurata_nucleopolyhedrovirus_A	207830
532	ORF106_protein__YP_009552666__Operophtera_brumata_nucleopolyhedrovirus__1046267	ORF106_protein__YP_009552666__Operophtera_brumata_nucleopolyhedrovirus__1046267	hypothetical_protein__YP_006607786__Apocheima_cinerarium_nucleopolyhedrovirus__307461	18	Viruses		Naldaviricetes	Lefavirales	Baculoviridae	Alphabaculovirus	Apocheima_cinerarium_nucleopolyhedrovirus	307461
532	ORF106_protein__YP_009552666__Operophtera_brumata_nucleopolyhedrovirus__1046267	ORF106_protein__YP_009552666__Operophtera_brumata_nucleopolyhedrovirus__1046267	hypothetical_protein__YP_009133226__Lambdina_fiscellaria_nucleopolyhedrovirus__1642929	18	Viruses		Naldaviricetes	Lefavirales	Baculoviridae	Alphabaculovirus	Lambdina_fiscellaria_nucleopolyhedrovirus	1642929
532	ORF106_protein__YP_009552666__Operophtera_brumata_nucleopolyhedrovirus__1046267	ORF106_protein__YP_009552666__Operophtera_brumata_nucleopolyhedrovirus__1046267	hypothetical_protein__YP_009011111__Mamestra_brassicae_multiple_nucleopolyhedrovirus__78219	18	Viruses		Naldaviricetes	Lefavirales	Baculoviridae	Alphabaculovirus	Mamestra_brassicae_multiple_nucleopolyhedrovirus	78219
532	ORF106_protein__YP_009552666__Operophtera_brumata_nucleopolyhedrovirus__1046267	ORF106_protein__YP_009552666__Operophtera_brumata_nucleopolyhedrovirus__1046267	ORF-115__YP_009001892__Buzura_suppressaria_nucleopolyhedrovirus__74320	18	Viruses		Naldaviricetes	Lefavirales	Baculoviridae	Alphabaculovirus	Buzura_suppressaria_nucleopolyhedrovirus	74320
532	ORF106_protein__YP_009552666__Operophtera_brumata_nucleopolyhedrovirus__1046267	ORF106_protein__YP_009552666__Operophtera_brumata_nucleopolyhedrovirus__1046267	ORF106_protein__YP_009552666__Operophtera_brumata_nucleopolyhedrovirus__1046267	18	Viruses		Naldaviricetes	Lefavirales	Baculoviridae	Alphabaculovirus	Operophtera_brumata_nucleopolyhedrovirus	1046267
532	ORF106_protein__YP_009552666__Operophtera_brumata_nucleopolyhedrovirus__1046267	hypothetical_protein__YP_002300624__Adoxophyes_orana_nucleopolyhedrovirus__542343	hypothetical_protein__YP_009165730__Perigonia_lusca_single_nucleopolyhedrovirus__1675865	18	Viruses		Naldaviricetes	Lefavirales	Baculoviridae	Alphabaculovirus	Perigonia_lusca_single_nucleopolyhedrovirus	1675865
532	ORF106_protein__YP_009552666__Operophtera_brumata_nucleopolyhedrovirus__1046267	hypothetical_protein__YP_002300624__Adoxophyes_orana_nucleopolyhedrovirus__542343	hypothetical_protein__YP_002300624__Adoxophyes_orana_nucleopolyhedrovirus__542343	18	Viruses		Naldaviricetes	Lefavirales	Baculoviridae	Alphabaculovirus	Adoxophyes_orana_nucleopolyhedrovirus	542343
132	Pif-2__YP_010087649__Homarus_gammarus_nudivirus__2509616	Pif-2__YP_010087649__Homarus_gammarus_nudivirus__2509616	PIF-2__YP_009116654__Tipula_oleracea_nudivirus__1546257	55	Viruses		Naldaviricetes	Lefavirales	Nudiviridae	Deltanudivirus	Tipula_oleracea_nudivirus	1546257
132	Pif-2__YP_010087649__Homarus_gammarus_nudivirus__2509616	Pif-2__YP_010087649__Homarus_gammarus_nudivirus__2509616	orf26_gene_product__YP_004956774__Helicoverpa_zea_nudivirus_2__1128424	55	Viruses		Naldaviricetes	Lefavirales	Nudiviridae	Betanudivirus	Helicoverpa_zea_nudivirus_2	1128424
132	Pif-2__YP_010087649__Homarus_gammarus_nudivirus__2509616	Pif-2__YP_010087649__Homarus_gammarus_nudivirus__2509616	ACH96147.1_pif-2-like_protein__YP_009345958__Kallithea_virus__1654582	55	Viruses		Naldaviricetes	Lefavirales	Nudiviridae	Alphanudivirus	Kallithea_virus	1654582
132	Pif-2__YP_010087649__Homarus_gammarus_nudivirus__2509616	Pif-2__YP_010087649__Homarus_gammarus_nudivirus__2509616	pif-2__YP_009551765__Esparto_virus__2072209	55	Viruses		Naldaviricetes	Lefavirales	Nudiviridae	Alphanudivirus	Esparto_virus	2072209
132	Pif-2__YP_010087649__Homarus_gammarus_nudivirus__2509616	Pif-2__YP_010087649__Homarus_gammarus_nudivirus__2509616	PIF-2__YP_009051853__Penaeus_monodon_nudivirus__1529056	55	Viruses		Naldaviricetes	Lefavirales	Nudiviridae	Gammanudivirus	Penaeus_monodon_nudivirus	1529056
132	Pif-2__YP_010087649__Homarus_gammarus_nudivirus__2509616	Pif-2__YP_010087649__Homarus_gammarus_nudivirus__2509616	Pif-2__YP_010087649__Homarus_gammarus_nudivirus__2509616	55	Viruses		Naldaviricetes	Lefavirales	Nudiviridae	Gammanudivirus	Homarus_gammarus_nudivirus	2509616
132	Pif-2__YP_010087649__Homarus_gammarus_nudivirus__2509616	Pif-2__YP_010087649__Homarus_gammarus_nudivirus__2509616	pif-2__YP_002321328__Oryctes_rhinoceros_nudivirus__92521	55	Viruses		Naldaviricetes	Lefavirales	Nudiviridae	Alphanudivirus	Oryctes_rhinoceros_nudivirus	92521
132	Pif-2__YP_010087649__Homarus_gammarus_nudivirus__2509616	Pif-2__YP_010087649__Homarus_gammarus_nudivirus__2509616	pif-2__YP_009553392__Tomelloso_virus__2053981	55	Viruses		Naldaviricetes	Lefavirales	Nudiviridae	Alphanudivirus	Tomelloso_virus	2053981
132	Pif-2__YP_010087649__Homarus_gammarus_nudivirus__2509616	Pif-2__YP_010087649__Homarus_gammarus_nudivirus__2509616	PIF-2__YP_009553165__Drosophila_innubila_nudivirus__2057187	55	Viruses		Naldaviricetes	Lefavirales	Nudiviridae	Alphanudivirus	Drosophila_innubila_nudivirus	2057187
132	Pif-2__YP_010087649__Homarus_gammarus_nudivirus__2509616	pif-2__YP_009506107__Trichoplusia_ni_granulovirus_LBIV-12__1916701	PIF-2__YP_009001878__Buzura_suppressaria_nucleopolyhedrovirus__74320	55	Viruses		Naldaviricetes	Lefavirales	Baculoviridae	Alphabaculovirus	Buzura_suppressaria_nucleopolyhedrovirus	74320
132	Pif-2__YP_010087649__Homarus_gammarus_nudivirus__2509616	pif-2__YP_009506107__Trichoplusia_ni_granulovirus_LBIV-12__1916701	hypothetical_protein_McnAVgp048__NP_613131__Mamestra_configurata_nucleopolyhedrovirus_A__207830	55	Viruses		Naldaviricetes	Lefavirales	Baculoviridae	Alphabaculovirus	Mamestra_configurata_nucleopolyhedrovirus_A	207830
132	Pif-2__YP_010087649__Homarus_gammarus_nudivirus__2509616	pif-2__YP_009506107__Trichoplusia_ni_granulovirus_LBIV-12__1916701	pif-2_protein__YP_007250432__Thysanoplusia_orichalcea_nucleopolyhedrovirus__101850	55	Viruses		Naldaviricetes	Lefavirales	Baculoviridae	Alphabaculovirus	Thysanoplusia_orichalcea_nucleopolyhedrovirus	101850
132	Pif-2__YP_010087649__Homarus_gammarus_nudivirus__2509616	pif-2__YP_009506107__Trichoplusia_ni_granulovirus_LBIV-12__1916701	PIF-2__YP_009330173__Plodia_interpunctella_granulovirus__262175	55	Viruses		Naldaviricetes	Lefavirales	Baculoviridae	Betabaculovirus	Plodia_interpunctella_granulovirus	262175
132	Pif-2__YP_010087649__Homarus_gammarus_nudivirus__2509616	pif-2__YP_009506107__Trichoplusia_ni_granulovirus_LBIV-12__1916701	PIF-2__YP_009552686__Operophtera_brumata_nucleopolyhedrovirus__1046267	55	Viruses		Naldaviricetes	Lefavirales	Baculoviridae	Alphabaculovirus	Operophtera_brumata_nucleopolyhedrovirus	1046267
132	Pif-2__YP_010087649__Homarus_gammarus_nudivirus__2509616	pif-2__YP_009506107__Trichoplusia_ni_granulovirus_LBIV-12__1916701	pif-2__YP_009513080__Agrotis_segetum_granulovirus__10464	55	Viruses		Naldaviricetes	Lefavirales	Baculoviridae	Betabaculovirus	Agrotis_segetum_granulovirus	10464
132	Pif-2__YP_010087649__Homarus_gammarus_nudivirus__2509616	pif-2__YP_009506107__Trichoplusia_ni_granulovirus_LBIV-12__1916701	pif-2__YP_004376231__Clostera_anachoreta_granulovirus__283675	55	Viruses		Naldaviricetes	Lefavirales	Baculoviridae	Betabaculovirus	Clostera_anachoreta_granulovirus	283675
132	Pif-2__YP_010087649__Homarus_gammarus_nudivirus__2509616	pif-2__YP_009506107__Trichoplusia_ni_granulovirus_LBIV-12__1916701	pif-2__YP_002854731__Euproctis_pseudoconspersa_nucleopolyhedrovirus__307467	55	Viruses		Naldaviricetes	Lefavirales	Baculoviridae	Alphabaculovirus	Euproctis_pseudoconspersa_nucleopolyhedrovirus	307467
132	Pif-2__YP_010087649__Homarus_gammarus_nudivirus__2509616	pif-2__YP_009506107__Trichoplusia_ni_granulovirus_LBIV-12__1916701	PIF-2__YP_009666680__Mythimna_unipuncta_nucleopolyhedrovirus__447897	55	Viruses		Naldaviricetes	Lefavirales	Baculoviridae	Alphabaculovirus	Mythimna_unipuncta_nucleopolyhedrovirus	447897
132	Pif-2__YP_010087649__Homarus_gammarus_nudivirus__2509616	pif-2__YP_009506107__Trichoplusia_ni_granulovirus_LBIV-12__1916701	pif-2__YP_010086379__Hyposidra_talaca_nucleopolyhedrovirus__1070315	55	Viruses		Naldaviricetes	Lefavirales	Baculoviridae	Alphabaculovirus	Hyposidra_talaca_nucleopolyhedrovirus	1070315
132	Pif-2__YP_010087649__Homarus_gammarus_nudivirus__2509616	pif-2__YP_009506107__Trichoplusia_ni_granulovirus_LBIV-12__1916701	pif2__YP_009011107__Mamestra_brassicae_multiple_nucleopolyhedrovirus__78219	55	Viruses		Naldaviricetes	Lefavirales	Baculoviridae	Alphabaculovirus	Mamestra_brassicae_multiple_nucleopolyhedrovirus	78219
132	Pif-2__YP_010087649__Homarus_gammarus_nudivirus__2509616	pif-2__YP_009506107__Trichoplusia_ni_granulovirus_LBIV-12__1916701	per_os_infectivity_factor_2__YP_006607853__Apocheima_cinerarium_nucleopolyhedrovirus__307461	55	Viruses		Naldaviricetes	Lefavirales	Baculoviridae	Alphabaculovirus	Apocheima_cinerarium_nucleopolyhedrovirus	307461
132	Pif-2__YP_010087649__Homarus_gammarus_nudivirus__2509616	pif-2__YP_009506107__Trichoplusia_ni_granulovirus_LBIV-12__1916701	Per_os_infectivity_factor_2__YP_009165715__Perigonia_lusca_single_nucleopolyhedrovirus__1675865	55	Viruses		Naldaviricetes	Lefavirales	Baculoviridae	Alphabaculovirus	Perigonia_lusca_single_nucleopolyhedrovirus	1675865
132	Pif-2__YP_010087649__Homarus_gammarus_nudivirus__2509616	pif-2__YP_009506107__Trichoplusia_ni_granulovirus_LBIV-12__1916701	per-os_infectivity_factor_2__YP_025162__Neodiprion_sertifer_nucleopolyhedrovirus__111874	55	Viruses		Naldaviricetes	Lefavirales	Baculoviridae	Gammabaculovirus	Neodiprion_sertifer_nucleopolyhedrovirus	111874
132	Pif-2__YP_010087649__Homarus_gammarus_nudivirus__2509616	pif-2__YP_009506107__Trichoplusia_ni_granulovirus_LBIV-12__1916701	PIF2__YP_003429364__Artogeia_rapae_granulovirus__362830	55	Viruses		Naldaviricetes	Lefavirales	Baculoviridae	Betabaculovirus	Artogeia_rapae_granulovirus	362830
132	Pif-2__YP_010087649__Homarus_gammarus_nudivirus__2509616	pif-2__YP_009506107__Trichoplusia_ni_granulovirus_LBIV-12__1916701	Per_os_infectivity_factor_2__YP_009666485__Lonomia_obliqua_multiple_nucleopolyhedrovirus__134394	55	Viruses		Naldaviricetes	Lefavirales	Baculoviridae	Alphabaculovirus	Lonomia_obliqua_multiple_nucleopolyhedrovirus	134394
132	Pif-2__YP_010087649__Homarus_gammarus_nudivirus__2509616	pif-2__YP_009506107__Trichoplusia_ni_granulovirus_LBIV-12__1916701	PIF-3__YP_008378485__Choristoneura_rosaceana_nucleopolyhedrovirus__58094	55	Viruses		Naldaviricetes	Lefavirales	Baculoviridae	Alphabaculovirus	Choristoneura_rosaceana_nucleopolyhedrovirus	58094
132	Pif-2__YP_010087649__Homarus_gammarus_nudivirus__2509616	pif-2__YP_009506107__Trichoplusia_ni_granulovirus_LBIV-12__1916701	occlusion-derived_virus_envelope_protein__YP_009118612__Condylorrhiza_vestigialis_MNPV__1592576	55	Viruses		Naldaviricetes	Lefavirales	Baculoviridae	Alphabaculovirus	Condylorrhiza_vestigialis_MNPV	1592576
132	Pif-2__YP_010087649__Homarus_gammarus_nudivirus__2509616	pif-2__YP_009506107__Trichoplusia_ni_granulovirus_LBIV-12__1916701	pif2__YP_009049856__Peridroma_alphabaculovirus__1346829	55	Viruses		Naldaviricetes	Lefavirales	Baculoviridae	Alphabaculovirus	Peridroma_alphabaculovirus	1346829
132	Pif-2__YP_010087649__Homarus_gammarus_nudivirus__2509616	pif-2__YP_009506107__Trichoplusia_ni_granulovirus_LBIV-12__1916701	pif2__YP_009133237__Lambdina_fiscellaria_nucleopolyhedrovirus__1642929	55	Viruses		Naldaviricetes	Lefavirales	Baculoviridae	Alphabaculovirus	Lambdina_fiscellaria_nucleopolyhedrovirus	1642929
132	Pif-2__YP_010087649__Homarus_gammarus_nudivirus__2509616	pif-2__YP_009506107__Trichoplusia_ni_granulovirus_LBIV-12__1916701	PIF-2__YP_009249878__Mocis_latipes_granulovirus__2072024	55	Viruses		Naldaviricetes	Lefavirales	Baculoviridae	Betabaculovirus	Mocis_latipes_granulovirus	2072024
132	Pif-2__YP_010087649__Homarus_gammarus_nudivirus__2509616	pif-2__YP_009506107__Trichoplusia_ni_granulovirus_LBIV-12__1916701	per_os_infectivity_factor_2__YP_009117052__Pseudoplusia_includens_SNPV_IE__1592335	55	Viruses		Naldaviricetes	Lefavirales	Baculoviridae	Alphabaculovirus	Pseudoplusia_includens_SNPV_IE	1592335
132	Pif-2__YP_010087649__Homarus_gammarus_nudivirus__2509616	pif-2__YP_009506107__Trichoplusia_ni_granulovirus_LBIV-12__1916701	per_os_infectivity_factor_2__YP_009505936__Spodoptera_littoralis_nucleopolyhedrovirus__10456	55	Viruses		Naldaviricetes	Lefavirales	Baculoviridae	Alphabaculovirus	Spodoptera_littoralis_nucleopolyhedrovirus	10456
132	Pif-2__YP_010087649__Homarus_gammarus_nudivirus__2509616	pif-2__YP_009506107__Trichoplusia_ni_granulovirus_LBIV-12__1916701	pif-2__YP_009505979__Clostera_anastomosis_granulovirus_B__1986290	55	Viruses		Naldaviricetes	Lefavirales	Baculoviridae	Betabaculovirus	Clostera_anastomosis_granulovirus_B	1986290
132	Pif-2__YP_010087649__Homarus_gammarus_nudivirus__2509616	pif-2__YP_009506107__Trichoplusia_ni_granulovirus_LBIV-12__1916701	pif-2__YP_009186804__Sucra_jujuba_nucleopolyhedrovirus__1563660	55	Viruses		Naldaviricetes	Lefavirales	Baculoviridae	Alphabaculovirus	Sucra_jujuba_nucleopolyhedrovirus	1563660
132	Pif-2__YP_010087649__Homarus_gammarus_nudivirus__2509616	pif-2__YP_009506107__Trichoplusia_ni_granulovirus_LBIV-12__1916701	per-os_infectivity_factor_2__YP_667903__Neodiprion_abietis_NPV__204507	55	Viruses		Naldaviricetes	Lefavirales	Baculoviridae	Gammabaculovirus	Neodiprion_abietis_NPV	204507
132	Pif-2__YP_010087649__Homarus_gammarus_nudivirus__2509616	pif-2__YP_009506107__Trichoplusia_ni_granulovirus_LBIV-12__1916701	PIF-2__YP_010087036__Spodoptera_eridania_nucleopolyhedrovirus__2315721	55	Viruses		Naldaviricetes	Lefavirales	Baculoviridae	Alphabaculovirus	Spodoptera_eridania_nucleopolyhedrovirus	2315721
132	Pif-2__YP_010087649__Homarus_gammarus_nudivirus__2509616	pif-2__YP_009506107__Trichoplusia_ni_granulovirus_LBIV-12__1916701	PIF-2__YP_009250090__Urbanus_proteus_nucleopolyhedrovirus__1675866	55	Viruses		Naldaviricetes	Lefavirales	Baculoviridae	Alphabaculovirus	Urbanus_proteus_nucleopolyhedrovirus	1675866
132	Pif-2__YP_010087649__Homarus_gammarus_nudivirus__2509616	pif-2__YP_009506107__Trichoplusia_ni_granulovirus_LBIV-12__1916701	pif-2__YP_009552253__Malacosoma_neustria_nucleopolyhedrovirus__38012	55	Viruses		Naldaviricetes	Lefavirales	Baculoviridae	Alphabaculovirus	Malacosoma_neustria_nucleopolyhedrovirus	38012
132	Pif-2__YP_010087649__Homarus_gammarus_nudivirus__2509616	pif-2__YP_009506107__Trichoplusia_ni_granulovirus_LBIV-12__1916701	per_os_infectivity_factor_2__YP_009091881__Erinnyis_ello_granulovirus__307444	55	Viruses		Naldaviricetes	Lefavirales	Baculoviridae	Betabaculovirus	Erinnyis_ello_granulovirus	307444
132	Pif-2__YP_010087649__Homarus_gammarus_nudivirus__2509616	pif-2__YP_009506107__Trichoplusia_ni_granulovirus_LBIV-12__1916701	per_os_infectivity_factor-2__YP_003422382__Pseudalatia_unipuncta_granulovirus__36355	55	Viruses		Naldaviricetes	Lefavirales	Baculoviridae	Betabaculovirus	Pseudalatia_unipuncta_granulovirus	36355
132	Pif-2__YP_010087649__Homarus_gammarus_nudivirus__2509616	pif-2__YP_009506107__Trichoplusia_ni_granulovirus_LBIV-12__1916701	pif2__YP_008378325__Hemileuca_sp._nucleopolyhedrovirus__1367203	55	Viruses		Naldaviricetes	Lefavirales	Baculoviridae	Alphabaculovirus	Hemileuca_sp._nucleopolyhedrovirus	1367203
132	Pif-2__YP_010087649__Homarus_gammarus_nudivirus__2509616	pif-2__YP_009506107__Trichoplusia_ni_granulovirus_LBIV-12__1916701	hypothetical_protein__YP_002300608__Adoxophyes_orana_nucleopolyhedrovirus__542343	55	Viruses		Naldaviricetes	Lefavirales	Baculoviridae	Alphabaculovirus	Adoxophyes_orana_nucleopolyhedrovirus	542343
132	Pif-2__YP_010087649__Homarus_gammarus_nudivirus__2509616	pif-2__YP_009506107__Trichoplusia_ni_granulovirus_LBIV-12__1916701	PIF-2__YP_009345761__Mythimna_unipuncta_granulovirus_B__2169746	55	Viruses		Naldaviricetes	Lefavirales	Baculoviridae	Betabaculovirus	Mythimna_unipuncta_granulovirus_B	2169746
132	Pif-2__YP_010087649__Homarus_gammarus_nudivirus__2509616	pif-2__YP_009506107__Trichoplusia_ni_granulovirus_LBIV-12__1916701	pif-2__YP_009506107__Trichoplusia_ni_granulovirus_LBIV-12__1916701	55	Viruses		Naldaviricetes	Lefavirales	Baculoviridae	Betabaculovirus	Trichoplusia_ni_granulovirus_LBIV-12	1916701
132	Pif-2__YP_010087649__Homarus_gammarus_nudivirus__2509616	pif-2__YP_009506107__Trichoplusia_ni_granulovirus_LBIV-12__1916701	pif2__YP_009255374__Catopsilia_pomona_nucleopolyhedrovirus__1850906	55	Viruses		Naldaviricetes	Lefavirales	Baculoviridae	Alphabaculovirus	Catopsilia_pomona_nucleopolyhedrovirus	1850906
132	Pif-2__YP_010087649__Homarus_gammarus_nudivirus__2509616	pif-2__YP_009506107__Trichoplusia_ni_granulovirus_LBIV-12__1916701	PIF-2__YP_010086450__Spodoptera_exempta_nucleopolyhedrovirus__1242863	55	Viruses		Naldaviricetes	Lefavirales	Baculoviridae	Alphabaculovirus	Spodoptera_exempta_nucleopolyhedrovirus	1242863
132	Pif-2__YP_010087649__Homarus_gammarus_nudivirus__2509616	pif-2__YP_009506107__Trichoplusia_ni_granulovirus_LBIV-12__1916701	PIF-2__YP_006908555__Epinotia_aporema_granulovirus__166056	55	Viruses		Naldaviricetes	Lefavirales	Baculoviridae	Betabaculovirus	Epinotia_aporema_granulovirus	166056
132	Pif-2__YP_010087649__Homarus_gammarus_nudivirus__2509616	pif-2__YP_009506107__Trichoplusia_ni_granulovirus_LBIV-12__1916701	pif2__YP_009666630__Oxyplax_ochracea_nucleopolyhedrovirus__2083176	55	Viruses		Naldaviricetes	Lefavirales	Baculoviridae	Alphabaculovirus	Oxyplax_ochracea_nucleopolyhedrovirus	2083176
132	Pif-2__YP_010087649__Homarus_gammarus_nudivirus__2509616	pif-2__YP_009506107__Trichoplusia_ni_granulovirus_LBIV-12__1916701	pif-2__YP_009121822__Spodoptera_frugiperda_granulovirus__307454	55	Viruses		Naldaviricetes	Lefavirales	Baculoviridae	Betabaculovirus	Spodoptera_frugiperda_granulovirus	307454
132	Pif-2__YP_010087649__Homarus_gammarus_nudivirus__2509616	pif-2__YP_009506107__Trichoplusia_ni_granulovirus_LBIV-12__1916701	pif-2__YP_009112597__Agrotis_segetum_nucleopolyhedrovirus_B__1580580	55	Viruses		Naldaviricetes	Lefavirales	Baculoviridae	Alphabaculovirus	Agrotis_segetum_nucleopolyhedrovirus_B	1580580
132	Pif-2__YP_010087649__Homarus_gammarus_nudivirus__2509616	pif-2__YP_009506107__Trichoplusia_ni_granulovirus_LBIV-12__1916701	per_os_infectivity_factor_2__YP_009182240__Diatraea_saccharalis_granulovirus__1675862	55	Viruses		Naldaviricetes	Lefavirales	Baculoviridae	Betabaculovirus	Diatraea_saccharalis_granulovirus	1675862
132	Pif-2__YP_010087649__Homarus_gammarus_nudivirus__2509616	pif-2__YP_009506107__Trichoplusia_ni_granulovirus_LBIV-12__1916701	pif-2__YP_008719972__Clostera_anastomosis_granulovirus_Henan__1986291	55	Viruses		Naldaviricetes	Lefavirales	Baculoviridae	Betabaculovirus	Clostera_anastomosis_granulovirus_Henan	1986291
132	Pif-2__YP_010087649__Homarus_gammarus_nudivirus__2509616	pif-2__YP_009506107__Trichoplusia_ni_granulovirus_LBIV-12__1916701	per_os_infectivity_factor__YP_009316168__Anticarsia_gemmatalis_multiple_nucleopolyhedrovirus__268591	55	Viruses		Naldaviricetes	Lefavirales	Baculoviridae	Alphabaculovirus	Anticarsia_gemmatalis_multiple_nucleopolyhedrovirus	268591
132	Pif-2__YP_010087649__Homarus_gammarus_nudivirus__2509616	pif-2__YP_009506107__Trichoplusia_ni_granulovirus_LBIV-12__1916701	PIF-2__YP_003517878__Lymantria_xylina_nucleopolyhedrovirus__166921	55	Viruses		Naldaviricetes	Lefavirales	Baculoviridae	Alphabaculovirus	Lymantria_xylina_nucleopolyhedrovirus	166921
132	Pif-2__YP_010087649__Homarus_gammarus_nudivirus__2509616	pif-2__YP_009506107__Trichoplusia_ni_granulovirus_LBIV-12__1916701	pif2__YP_010086983__Cryptophlebia_peltastica_nucleopolyhedrovirus__2304025	55	Viruses		Naldaviricetes	Lefavirales	Baculoviridae	Alphabaculovirus	Cryptophlebia_peltastica_nucleopolyhedrovirus	2304025
2860	hypothetical_protein_pv_278__YP_009001180__Pithovirus_sibericum__1450746	hypothetical_protein_pv_279__YP_009001181__Pithovirus_sibericum__1450746	hypothetical_protein_pv_279__YP_009001181__Pithovirus_sibericum__1450746	4	Viruses				Pithoviridae	Pithovirus	Pithovirus_sibericum	1450746
2860	hypothetical_protein_pv_278__YP_009001180__Pithovirus_sibericum__1450746	hypothetical_protein_pv_278__YP_009001180__Pithovirus_sibericum__1450746	hypothetical_protein_pv_281__YP_009001183__Pithovirus_sibericum__1450746	4	Viruses				Pithoviridae	Pithovirus	Pithovirus_sibericum	1450746
2860	hypothetical_protein_pv_278__YP_009001180__Pithovirus_sibericum__1450746	hypothetical_protein_pv_278__YP_009001180__Pithovirus_sibericum__1450746	hypothetical_protein_pv_280__YP_009001182__Pithovirus_sibericum__1450746	4	Viruses				Pithoviridae	Pithovirus	Pithovirus_sibericum	1450746
2860	hypothetical_protein_pv_278__YP_009001180__Pithovirus_sibericum__1450746	hypothetical_protein_pv_278__YP_009001180__Pithovirus_sibericum__1450746	hypothetical_protein_pv_278__YP_009001180__Pithovirus_sibericum__1450746	4	Viruses				Pithoviridae	Pithovirus	Pithovirus_sibericum	1450746
1136	immediate_early_protein_1__YP_007016516__Murid_betaherpesvirus_8__1261657	regulatory_protein_IE1__YP_004936081__Cercopithecine_betaherpesvirus_5__50292	Cy156__YP_009337554__Cynomolgus_cytomegalovirus__1919083	8	Viruses	Peploviricota	Herviviricetes	Herpesvirales	Herpesviridae	Cytomegalovirus	Cynomolgus_cytomegalovirus	1919083
1136	immediate_early_protein_1__YP_007016516__Murid_betaherpesvirus_8__1261657	regulatory_protein_IE1__YP_004936081__Cercopithecine_betaherpesvirus_5__50292	regulatory_protein_IE1__YP_004936081__Cercopithecine_betaherpesvirus_5__50292	8	Viruses	Peploviricota	Herviviricetes	Herpesvirales	Herpesviridae	Cytomegalovirus	Cercopithecine_betaherpesvirus_5	50292
1136	immediate_early_protein_1__YP_007016516__Murid_betaherpesvirus_8__1261657	regulatory_protein_IE1__YP_004936081__Cercopithecine_betaherpesvirus_5__50292	regulatory_protein_IE1__YP_002608299__Human_herpesvirus_5__10359	8	Viruses	Peploviricota	Herviviricetes	Herpesvirales	Herpesviridae	Cytomegalovirus	Human_betaherpesvirus_5	10359
1136	immediate_early_protein_1__YP_007016516__Murid_betaherpesvirus_8__1261657	regulatory_protein_IE1__YP_004936081__Cercopithecine_betaherpesvirus_5__50292	regulatory_protein_IE1__YP_081562__Human_betaherpesvirus_5__10359	8	Viruses	Peploviricota	Herviviricetes	Herpesvirales	Herpesviridae	Cytomegalovirus	Human_betaherpesvirus_5	10359
1136	immediate_early_protein_1__YP_007016516__Murid_betaherpesvirus_8__1261657	regulatory_protein_IE1__YP_004936081__Cercopithecine_betaherpesvirus_5__50292	regulatory_protein_IE1__NP_612746__Panine_betaherpesvirus_2__188763	8	Viruses	Peploviricota	Herviviricetes	Herpesvirales	Herpesviridae	Cytomegalovirus	Panine_betaherpesvirus_2	188763
1136	immediate_early_protein_1__YP_007016516__Murid_betaherpesvirus_8__1261657	immediate_early_protein_1__YP_007016516__Murid_betaherpesvirus_8__1261657	immediate_early_protein_1__YP_007016516__Murid_betaherpesvirus_8__1261657	8	Viruses	Peploviricota	Herviviricetes	Herpesvirales	Herpesviridae	Muromegalovirus	Murid_betaherpesvirus_8	1261657
1136	immediate_early_protein_1__YP_007016516__Murid_betaherpesvirus_8__1261657	regulatory_protein_IE1__YP_004940277__Saimiriine_betaherpesvirus_4__1535247	regulatory_protein_IE1__YP_004940131__Aotine_betaherpesvirus_1__50290	8	Viruses	Peploviricota	Herviviricetes	Herpesvirales	Herpesviridae	Cytomegalovirus	Aotine_betaherpesvirus_1	50290
1136	immediate_early_protein_1__YP_007016516__Murid_betaherpesvirus_8__1261657	regulatory_protein_IE1__YP_004940277__Saimiriine_betaherpesvirus_4__1535247	regulatory_protein_IE1__YP_004940277__Saimiriine_betaherpesvirus_4__1535247	8	Viruses	Peploviricota	Herviviricetes	Herpesvirales	Herpesviridae	Cytomegalovirus	Saimiriine_betaherpesvirus_4	1535247
2859	RNaseIII__YP_009701683__Heliothis_virescens_ascovirus_3g__1246651	RNaseIII__YP_009701683__Heliothis_virescens_ascovirus_3g__1246651	RNaseIII__YP_009701491__Heliothis_virescens_ascovirus_3f__328614	4	Viruses	Nucleocytoviricota	Megaviricetes	Pimascovirales	Ascoviridae	Ascovirus	Heliothis_virescens_ascovirus_3f	328614
2859	RNaseIII__YP_009701683__Heliothis_virescens_ascovirus_3g__1246651	RNaseIII__YP_009701683__Heliothis_virescens_ascovirus_3g__1246651	RNaseIII__YP_009701683__Heliothis_virescens_ascovirus_3g__1246651	4	Viruses	Nucleocytoviricota	Megaviricetes	Pimascovirales	Ascoviridae	Ascovirus	Heliothis_virescens_ascovirus_3g	1246651
2859	RNaseIII__YP_009701683__Heliothis_virescens_ascovirus_3g__1246651	ribonuclease_III__YP_007354453__Acanthamoeba_polyphaga_moumouvirus__1269028	probable_ribonuclease_3__YP_003986845__Acanthamoeba_polyphaga_mimivirus__212035	4	Viruses	Nucleocytoviricota	Megaviricetes	Imitervirales	Mimiviridae	Mimivirus	Acanthamoeba_polyphaga_mimivirus	212035
2859	RNaseIII__YP_009701683__Heliothis_virescens_ascovirus_3g__1246651	ribonuclease_III__YP_007354453__Acanthamoeba_polyphaga_moumouvirus__1269028	ribonuclease_III__YP_007354453__Acanthamoeba_polyphaga_moumouvirus__1269028	4	Viruses	Nucleocytoviricota	Megaviricetes	Imitervirales	Mimiviridae		Acanthamoeba_polyphaga_moumouvirus	1269028
665	soluble_interferon-gamma_receptor-like_protein__YP_009408363__Murmansk_poxvirus__2025359	soluble_interferon-gamma_receptor-like_protein__YP_009408363__Murmansk_poxvirus__2025359	CPXV202_protein__NP_619983__Cowpox_virus__10243	14	Viruses	Nucleocytoviricota	Pokkesviricetes	Chitovirales	Poxviridae	Orthopoxvirus	Cowpox_virus	10243
665	soluble_interferon-gamma_receptor-like_protein__YP_009408363__Murmansk_poxvirus__2025359	soluble_interferon-gamma_receptor-like_protein__YP_009408363__Murmansk_poxvirus__2025359	HSPV185__ABH08298__Horsepox_virus__397342	14	Viruses	Nucleocytoviricota	Pokkesviricetes	Chitovirales	Poxviridae	Orthopoxvirus	Horsepox_virus	397342
665	soluble_interferon-gamma_receptor-like_protein__YP_009408363__Murmansk_poxvirus__2025359	soluble_interferon-gamma_receptor-like_protein__YP_009408363__Murmansk_poxvirus__2025359	soluble_interferon-gamma_receptor-like_protein__YP_233072__Vaccinia_virus__10245	14	Viruses	Nucleocytoviricota	Pokkesviricetes	Chitovirales	Poxviridae	Orthopoxvirus	Vaccinia_virus	10245
665	soluble_interferon-gamma_receptor-like_protein__YP_009408363__Murmansk_poxvirus__2025359	soluble_interferon-gamma_receptor-like_protein__YP_009408363__Murmansk_poxvirus__2025359	soluble_interferon-gamma_receptor-like_protein__YP_009408563__NY_014_poxvirus__2025360	14	Viruses	Nucleocytoviricota	Pokkesviricetes	Chitovirales	Poxviridae	Centapoxvirus	NY_014_poxvirus	2025360
665	soluble_interferon-gamma_receptor-like_protein__YP_009408363__Murmansk_poxvirus__2025359	soluble_interferon-gamma_receptor-like_protein__YP_009408363__Murmansk_poxvirus__2025359	soluble_interferon-gamma_receptor-like_protein__YP_009408363__Murmansk_poxvirus__2025359	14	Viruses	Nucleocytoviricota	Pokkesviricetes	Chitovirales	Poxviridae	Centapoxvirus	Murmansk_poxvirus	2025359
665	soluble_interferon-gamma_receptor-like_protein__YP_009408363__Murmansk_poxvirus__2025359	soluble_interferon-gamma_receptor-like_protein__YP_009408363__Murmansk_poxvirus__2025359	interferon-gamma_receptor__YP_010085645__Akhmeta_virus__2200830	14	Viruses	Nucleocytoviricota	Pokkesviricetes	Chitovirales	Poxviridae	Orthopoxvirus	Akhmeta_virus	2200830
665	soluble_interferon-gamma_receptor-like_protein__YP_009408363__Murmansk_poxvirus__2025359	soluble_interferon-gamma_receptor-like_protein__YP_009408363__Murmansk_poxvirus__2025359	putative_B8R_protein__YP_010085854__Orthopoxvirus_Abatino__2478919	14	Viruses	Nucleocytoviricota	Pokkesviricetes	Chitovirales	Poxviridae	Orthopoxvirus	Orthopoxvirus_Abatino	2478919
665	soluble_interferon-gamma_receptor-like_protein__YP_009408363__Murmansk_poxvirus__2025359	soluble_interferon-gamma_receptor-like_protein__YP_009408363__Murmansk_poxvirus__2025359	Soluble_interferon-gamma_receptor-like_protein__YP_010377165__Monkeypox_virus__10244	14	Viruses	Nucleocytoviricota	Pokkesviricetes	Chitovirales	Poxviridae	Orthopoxvirus	Monkeypox_virus	10244
665	soluble_interferon-gamma_receptor-like_protein__YP_009408363__Murmansk_poxvirus__2025359	soluble_interferon-gamma_receptor-like_protein__YP_009408363__Murmansk_poxvirus__2025359	Interferon-gamma_receptor-like_protein__YP_009143493__Raccoonpox_virus__10256	14	Viruses	Nucleocytoviricota	Pokkesviricetes	Chitovirales	Poxviridae	Orthopoxvirus	Raccoonpox_virus	10256
665	soluble_interferon-gamma_receptor-like_protein__YP_009408363__Murmansk_poxvirus__2025359	soluble_interferon-gamma_receptor-like_protein__YP_009408363__Murmansk_poxvirus__2025359	hypothetical_protein_VARVgp177__NP_042221__Variola_virus__10255	14	Viruses	Nucleocytoviricota	Pokkesviricetes	Chitovirales	Poxviridae	Orthopoxvirus	Variola_virus	10255
665	soluble_interferon-gamma_receptor-like_protein__YP_009408363__Murmansk_poxvirus__2025359	soluble_interferon_gamma_receptor_B8__YP_009329621__BeAn_58058_virus__67082	soluble_interferon-gamma_receptor__YP_005296205__Cotia_virus_SPAn232__930275	14	Viruses	Nucleocytoviricota	Pokkesviricetes	Chitovirales	Poxviridae	Oryzopoxvirus	Cotia_virus_SPAn232	930275
665	soluble_interferon-gamma_receptor-like_protein__YP_009408363__Murmansk_poxvirus__2025359	soluble_interferon_gamma_receptor_B8__YP_009329621__BeAn_58058_virus__67082	soluble_interferon_gamma_receptor_B8__YP_009329621__BeAn_58058_virus__67082	14	Viruses	Nucleocytoviricota	Pokkesviricetes	Chitovirales	Poxviridae	Oryzopoxvirus	BeAn_58058_virus	67082
665	soluble_interferon-gamma_receptor-like_protein__YP_009408363__Murmansk_poxvirus__2025359	soluble_interferon_gamma_receptor_B8__YP_009329621__BeAn_58058_virus__67082	Soluble_IFN-g_receptor__YP_227387__Deerpox_virus_W-848-83__305674	14	Viruses	Nucleocytoviricota	Pokkesviricetes	Chitovirales	Poxviridae	Cervidpoxvirus	Deerpox_virus_W-848-83	305674
665	soluble_interferon-gamma_receptor-like_protein__YP_009408363__Murmansk_poxvirus__2025359	soluble_interferon_gamma_receptor_B8__YP_009329621__BeAn_58058_virus__67082	Interferon-gamma_receptor__NP_659582__Sheeppox_virus__10266	14	Viruses	Nucleocytoviricota	Pokkesviricetes	Chitovirales	Poxviridae	Capripoxvirus	Sheeppox_virus	10266
5763	Beta_helix_incomplete_domain_containing_protein__YP_009481253__Pandoravirus_macleodensis__2107707	Beta_helix_incomplete_domain_containing_protein__YP_009481253__Pandoravirus_macleodensis__2107707	Beta_helix_incomplete_domain_containing_protein__YP_009481253__Pandoravirus_macleodensis__2107707	2	Viruses					Pandoravirus	Pandoravirus_macleodensis	2107707
5763	Beta_helix_incomplete_domain_containing_protein__YP_009481253__Pandoravirus_macleodensis__2107707	hypothetical_protein_TW95_gp1003__YP_009119972__Pandoravirus_inopinatum__1605721	hypothetical_protein_TW95_gp1003__YP_009119972__Pandoravirus_inopinatum__1605721	2	Viruses					Pandoravirus	Pandoravirus_inopinatum	1605721
40	E6__NP_620507__Equus_caballus_papillomavirus_1__333920	E6__NP_620507__Equus_caballus_papillomavirus_1__333920	E6__YP_002004567__Capreolus_capreolus_papillomavirus_1__470214	138	Viruses	Cossaviricota	Papovaviricetes	Zurhausenvirales	Papillomaviridae	Deltapapillomavirus	Capreolus_capreolus_papillomavirus_1	470214
40	E6__NP_620507__Equus_caballus_papillomavirus_1__333920	E6__NP_620507__Equus_caballus_papillomavirus_1__333920	E6__YP_007349389__Equus_caballus_papillomavirus_4__1235428	138	Viruses	Cossaviricota	Papovaviricetes	Zurhausenvirales	Papillomaviridae	Dyoiotapapillomavirus	Equus_caballus_papillomavirus_4	1235428
40	E6__NP_620507__Equus_caballus_papillomavirus_1__333920	E6__NP_620507__Equus_caballus_papillomavirus_1__333920	putative_E6_early_protein__YP_007518491__Equus_caballus_papillomavirus_6__1235427	138	Viruses	Cossaviricota	Papovaviricetes	Zurhausenvirales	Papillomaviridae	Dyorhopapillomavirus	Equus_caballus_papillomavirus_6	1235427
40	E6__NP_620507__Equus_caballus_papillomavirus_1__333920	E6__NP_620507__Equus_caballus_papillomavirus_1__333920	E6__YP_009252391__Cervus_papillomavirus_2__1434070	138	Viruses	Cossaviricota	Papovaviricetes	Zurhausenvirales	Papillomaviridae	Epsilonpapillomavirus	Cervus_papillomavirus_2	1434070
40	E6__NP_620507__Equus_caballus_papillomavirus_1__333920	E6__NP_620507__Equus_caballus_papillomavirus_1__333920	E6_protein__YP_009022078__Rupicapra_rupicapra_papillomavirus_1__1163708	138	Viruses	Cossaviricota	Papovaviricetes	Zurhausenvirales	Papillomaviridae	Dyokappapapillomavirus	Rupicapra_rupicapra_papillomavirus_1	1163708
40	E6__NP_620507__Equus_caballus_papillomavirus_1__333920	E6__NP_620507__Equus_caballus_papillomavirus_1__333920	E6_protein__YP_008720071__Mesocricetus_auratus_papillomavirus_1__1408129	138	Viruses	Cossaviricota	Papovaviricetes	Zurhausenvirales	Papillomaviridae	Pipapillomavirus	Mesocricetus_auratus_papillomavirus_1	1408129
40	E6__NP_620507__Equus_caballus_papillomavirus_1__333920	E6__NP_620507__Equus_caballus_papillomavirus_1__333920	E6__YP_873939__Micromys_minutus_papillomavirus_1__10568	138	Viruses	Cossaviricota	Papovaviricetes	Zurhausenvirales	Papillomaviridae	Pipapillomavirus	Micromys_minutus_papillomavirus_1	10568
40	E6__NP_620507__Equus_caballus_papillomavirus_1__333920	E6__NP_620507__Equus_caballus_papillomavirus_1__333920	E6__YP_009553264__Macaca_mulatta_papillomavirus_6__2364646	138	Viruses	Cossaviricota	Papovaviricetes	Zurhausenvirales	Papillomaviridae	Alphapapillomavirus	Macaca_mulatta_papillomavirus_6	2364646
40	E6__NP_620507__Equus_caballus_papillomavirus_1__333920	E6__NP_620507__Equus_caballus_papillomavirus_1__333920	E6_protein__YP_009272572__Bos_taurus_papillomavirus_13__1887213	138	Viruses	Cossaviricota	Papovaviricetes	Zurhausenvirales	Papillomaviridae	Deltapapillomavirus	Bos_taurus_papillomavirus_13	1887213
40	E6__NP_620507__Equus_caballus_papillomavirus_1__333920	E6__NP_620507__Equus_caballus_papillomavirus_1__333920	unnamed_protein_product__YP_006299858__Equus_caballus_papillomavirus_3__940834	138	Viruses	Cossaviricota	Papovaviricetes	Zurhausenvirales	Papillomaviridae	Dyoiotapapillomavirus	Equus_caballus_papillomavirus_3	940834
40	E6__NP_620507__Equus_caballus_papillomavirus_1__333920	E6__NP_620507__Equus_caballus_papillomavirus_1__333920	E6__YP_007349382__Equus_caballus_papillomavirus_5__1235429	138	Viruses	Cossaviricota	Papovaviricetes	Zurhausenvirales	Papillomaviridae	Dyoiotapapillomavirus	Equus_caballus_papillomavirus_5	1235429
40	E6__NP_620507__Equus_caballus_papillomavirus_1__333920	E6__NP_620507__Equus_caballus_papillomavirus_1__333920	E6_protein__YP_009552130__Rodent_papillomavirus__2050020	138	Viruses	Cossaviricota	Papovaviricetes	Zurhausenvirales	Papillomaviridae		Rodent_papillomavirus	2050020
40	E6__NP_620507__Equus_caballus_papillomavirus_1__333920	E6__NP_620507__Equus_caballus_papillomavirus_1__333920	E6__NP_620507__Equus_caballus_papillomavirus_1__333920	138	Viruses	Cossaviricota	Papovaviricetes	Zurhausenvirales	Papillomaviridae	Zetapapillomavirus	Equus_caballus_papillomavirus_1	333920
40	E6__NP_620507__Equus_caballus_papillomavirus_1__333920	E6__NP_620507__Equus_caballus_papillomavirus_1__333920	E6__YP_009553625__Macaca_mulatta_papillomavirus_3__2294151	138	Viruses	Cossaviricota	Papovaviricetes	Zurhausenvirales	Papillomaviridae		Macaca_mulatta_papillomavirus_3	2294151
40	E6__NP_620507__Equus_caballus_papillomavirus_1__333920	E6__NP_620507__Equus_caballus_papillomavirus_1__333920	putative_E6_protein__YP_007518498__Equus_caballus_papillomavirus_7__1235430	138	Viruses	Cossaviricota	Papovaviricetes	Zurhausenvirales	Papillomaviridae	Dyorhopapillomavirus	Equus_caballus_papillomavirus_7	1235430
40	E6__NP_620507__Equus_caballus_papillomavirus_1__333920	E6__NP_620507__Equus_caballus_papillomavirus_1__333920	E6_gene_product__YP_006202688__Papio_hamadryas_papillomavirus_1__990303	138	Viruses	Cossaviricota	Papovaviricetes	Zurhausenvirales	Papillomaviridae	Alphapapillomavirus	Papio_hamadryas_papillomavirus_1	990303
40	E6__NP_620507__Equus_caballus_papillomavirus_1__333920	E6__NP_620507__Equus_caballus_papillomavirus_1__333920	E6__YP_004306472__Camelus_dromedarius_papillomavirus_2__996651	138	Viruses	Cossaviricota	Papovaviricetes	Zurhausenvirales	Papillomaviridae	Deltapapillomavirus	Camelus_dromedarius_papillomavirus_2	996651
40	E6__NP_620507__Equus_caballus_papillomavirus_1__333920	E6__NP_620507__Equus_caballus_papillomavirus_1__333920	E6__YP_003778192__Mus_musculus_papillomavirus_type_1__763552	138	Viruses	Cossaviricota	Papovaviricetes	Zurhausenvirales	Papillomaviridae	Pipapillomavirus	Mus_musculus_papillomavirus_type_1	763552
40	E6__NP_620507__Equus_caballus_papillomavirus_1__333920	E6__NP_620507__Equus_caballus_papillomavirus_1__333920	early_protein_E6__NP_077116__Alphapapillomavirus_4__337043	138	Viruses	Cossaviricota	Papovaviricetes	Zurhausenvirales	Papillomaviridae	Alphapapillomavirus	Alphapapillomavirus_4	337043
40	E6__NP_620507__Equus_caballus_papillomavirus_1__333920	E6__NP_620507__Equus_caballus_papillomavirus_1__333920	E6__YP_009362306__Human_papillomavirus_type_85__652810	138	Viruses	Cossaviricota	Papovaviricetes	Zurhausenvirales	Papillomaviridae		Human_papillomavirus_type_85	652810
40	E6__NP_620507__Equus_caballus_papillomavirus_1__333920	E6__NP_620507__Equus_caballus_papillomavirus_1__333920	E6_protein__YP_009272593__Bos_taurus_papillomavirus_18__1887216	138	Viruses	Cossaviricota	Papovaviricetes	Zurhausenvirales	Papillomaviridae	Dyokappapapillomavirus	Bos_taurus_papillomavirus_18	1887216
40	E6__NP_620507__Equus_caballus_papillomavirus_1__333920	E6__NP_620507__Equus_caballus_papillomavirus_1__333920	E6_protein__YP_009508734__Giraffa_camelopardalis_papillomavirus_1__1922325	138	Viruses	Cossaviricota	Papovaviricetes	Zurhausenvirales	Papillomaviridae	Deltapapillomavirus	Giraffa_camelopardalis_papillomavirus_1	1922325
40	E6__NP_620507__Equus_caballus_papillomavirus_1__333920	E6__NP_620507__Equus_caballus_papillomavirus_1__333920	transforming_protein_E6__NP_041325__Human_papillomavirus_type_16__333760	138	Viruses	Cossaviricota	Papovaviricetes	Zurhausenvirales	Papillomaviridae	Alphapapillomavirus	Human_papillomavirus_type_16	333760
40	E6__NP_620507__Equus_caballus_papillomavirus_1__333920	E6__NP_620507__Equus_caballus_papillomavirus_1__333920	E6__YP_009389514__Bovine_papillomavirus__10571	138	Viruses	Cossaviricota	Papovaviricetes	Zurhausenvirales	Papillomaviridae		Bovine_papillomavirus	10571
40	E6__NP_620507__Equus_caballus_papillomavirus_1__333920	E6__NP_620507__Equus_caballus_papillomavirus_1__333920	E6__YP_009553204__Macaca_mulatta_papillomavirus_2__2294150	138	Viruses	Cossaviricota	Papovaviricetes	Zurhausenvirales	Papillomaviridae		Macaca_mulatta_papillomavirus_2	2294150
40	E6__NP_620507__Equus_caballus_papillomavirus_1__333920	E6__NP_620507__Equus_caballus_papillomavirus_1__333920	E6__YP_009058912__Apodemus_sylvaticus_papillomavirus_1__1036963	138	Viruses	Cossaviricota	Papovaviricetes	Zurhausenvirales	Papillomaviridae	Pipapillomavirus	Apodemus_sylvaticus_papillomavirus_1	1036963
40	E6__NP_620507__Equus_caballus_papillomavirus_1__333920	E6__NP_620507__Equus_caballus_papillomavirus_1__333920	E6__YP_004306465__Camelus_dromedarius_papillomavirus_1__996650	138	Viruses	Cossaviricota	Papovaviricetes	Zurhausenvirales	Papillomaviridae	Deltapapillomavirus	Camelus_dromedarius_papillomavirus_1	996650
40	E6__NP_620507__Equus_caballus_papillomavirus_1__333920	E6__NP_620507__Equus_caballus_papillomavirus_1__333920	E6_protein__YP_009272580__Bos_taurus_papillomavirus_16__1887214	138	Viruses	Cossaviricota	Papovaviricetes	Zurhausenvirales	Papillomaviridae	Dyokappapapillomavirus	Bos_taurus_papillomavirus_16	1887214
40	E6__NP_620507__Equus_caballus_papillomavirus_1__333920	E6__NP_620507__Equus_caballus_papillomavirus_1__333920	putative_transforming_protein_E6__YP_009507253__Ovis_aries_papillomavirus_3__634772	138	Viruses	Cossaviricota	Papovaviricetes	Zurhausenvirales	Papillomaviridae	Dyokappapapillomavirus	Ovis_aries_papillomavirus_3	634772
40	E6__NP_620507__Equus_caballus_papillomavirus_1__333920	E6__NP_620507__Equus_caballus_papillomavirus_1__333920	E6_protein__YP_009508742__Pudu_puda_papillomavirus_1__1747360	138	Viruses	Cossaviricota	Papovaviricetes	Zurhausenvirales	Papillomaviridae	Dyokappapapillomavirus	Pudu_puda_papillomavirus_1	1747360
40	E6__NP_620507__Equus_caballus_papillomavirus_1__333920	E6__YP_009551986__Macaca_mulatta_papillomavirus_4__2294152	E6__YP_004346962__Zalophus_californianus_papillomavirus_1__998829	138	Viruses	Cossaviricota	Papovaviricetes	Zurhausenvirales	Papillomaviridae	Dyonupapillomavirus	Zalophus_californianus_papillomavirus_1	998829
40	E6__NP_620507__Equus_caballus_papillomavirus_1__333920	E6__YP_009551986__Macaca_mulatta_papillomavirus_4__2294152	E6__YP_009508892__Human_papillomavirus_187__1851130	138	Viruses	Cossaviricota	Papovaviricetes	Zurhausenvirales	Papillomaviridae	Gammapapillomavirus	Human_papillomavirus_187	1851130
40	E6__NP_620507__Equus_caballus_papillomavirus_1__333920	E6__YP_009551986__Macaca_mulatta_papillomavirus_4__2294152	E6__YP_003204675__Canis_familiaris_papillomavirus_6__1513269	138	Viruses	Cossaviricota	Papovaviricetes	Zurhausenvirales	Papillomaviridae	Lambdapapillomavirus	Canis_familiaris_papillomavirus_6	1513269
40	E6__NP_620507__Equus_caballus_papillomavirus_1__333920	E6__YP_009551986__Macaca_mulatta_papillomavirus_4__2294152	putative_transforming_protein__YP_717901__Canis_familiaris_papillomavirus_3__360397	138	Viruses	Cossaviricota	Papovaviricetes	Zurhausenvirales	Papillomaviridae	Chipapillomavirus	Canis_familiaris_papillomavirus_3	360397
40	E6__NP_620507__Equus_caballus_papillomavirus_1__333920	E6__YP_009551986__Macaca_mulatta_papillomavirus_4__2294152	E6__YP_009551930__Gammapapillomavirus_sp.__2049444	138	Viruses	Cossaviricota	Papovaviricetes	Zurhausenvirales	Papillomaviridae	Gammapapillomavirus	Gammapapillomavirus_sp.	2049444
40	E6__NP_620507__Equus_caballus_papillomavirus_1__333920	E6__YP_009551986__Macaca_mulatta_papillomavirus_4__2294152	E6__YP_009553019__Gammapapillomavirus_sp.__2049444	138	Viruses	Cossaviricota	Papovaviricetes	Zurhausenvirales	Papillomaviridae	Gammapapillomavirus	Gammapapillomavirus_sp.	2049444
40	E6__NP_620507__Equus_caballus_papillomavirus_1__333920	E6__YP_009551986__Macaca_mulatta_papillomavirus_4__2294152	putative_E6_protein__YP_009021234__Canis_familiaris_papillomavirus_13__1226723	138	Viruses	Cossaviricota	Papovaviricetes	Zurhausenvirales	Papillomaviridae	Taupapillomavirus	Canis_familiaris_papillomavirus_13	1226723
40	E6__NP_620507__Equus_caballus_papillomavirus_1__333920	E6__YP_009551986__Macaca_mulatta_papillomavirus_4__2294152	transforming_protein__YP_001648800__Canis_familiaris_papillomavirus_4__464980	138	Viruses	Cossaviricota	Papovaviricetes	Zurhausenvirales	Papillomaviridae	Chipapillomavirus	Canis_familiaris_papillomavirus_4	464980
40	E6__NP_620507__Equus_caballus_papillomavirus_1__333920	E6__YP_009551986__Macaca_mulatta_papillomavirus_4__2294152	putative_E6_oncogenic_protein__YP_009507266__Eptesicus_serotinus_papillomavirus_1__1464071	138	Viruses	Cossaviricota	Papovaviricetes	Zurhausenvirales	Papillomaviridae	Dyopsipapillomavirus	Eptesicus_serotinus_papillomavirus_1	1464071
40	E6__NP_620507__Equus_caballus_papillomavirus_1__333920	E6__YP_009551986__Macaca_mulatta_papillomavirus_4__2294152	E6__YP_009552033__Canine_papillomavirus_21__2304619	138	Viruses	Cossaviricota	Papovaviricetes	Zurhausenvirales	Papillomaviridae	Taupapillomavirus	Canine_papillomavirus_21	2304619
40	E6__NP_620507__Equus_caballus_papillomavirus_1__333920	E6__YP_009551986__Macaca_mulatta_papillomavirus_4__2294152	E6__YP_249598__Procyon_lotor_papillomavirus_1__312349	138	Viruses	Cossaviricota	Papovaviricetes	Zurhausenvirales	Papillomaviridae	Lambdapapillomavirus	Procyon_lotor_papillomavirus_1	312349
40	E6__NP_620507__Equus_caballus_papillomavirus_1__333920	E6__YP_009551986__Macaca_mulatta_papillomavirus_4__2294152	E6__YP_009552040__Canine_papillomavirus_22__2304620	138	Viruses	Cossaviricota	Papovaviricetes	Zurhausenvirales	Papillomaviridae	Taupapillomavirus	Canine_papillomavirus_22	2304620
40	E6__NP_620507__Equus_caballus_papillomavirus_1__333920	E6__YP_009551986__Macaca_mulatta_papillomavirus_4__2294152	E6_protein__YP_009272606__Bos_taurus_papillomavirus_20__1887218	138	Viruses	Cossaviricota	Papovaviricetes	Zurhausenvirales	Papillomaviridae		Bos_taurus_papillomavirus_20	1887218
40	E6__NP_620507__Equus_caballus_papillomavirus_1__333920	E6__YP_009551986__Macaca_mulatta_papillomavirus_4__2294152	E6__YP_008378666__Rangifer_tarandus_papillomavirus_2__1370094	138	Viruses	Cossaviricota	Papovaviricetes	Zurhausenvirales	Papillomaviridae	Xipapillomavirus	Rangifer_tarandus_papillomavirus_2	1370094
40	E6__NP_620507__Equus_caballus_papillomavirus_1__333920	E6__YP_009551986__Macaca_mulatta_papillomavirus_4__2294152	E6_protein__YP_009508229__Human_papillomavirus_184__1472343	138	Viruses	Cossaviricota	Papovaviricetes	Zurhausenvirales	Papillomaviridae	Gammapapillomavirus	Human_papillomavirus_184	1472343
40	E6__NP_620507__Equus_caballus_papillomavirus_1__333920	E6__YP_009551986__Macaca_mulatta_papillomavirus_4__2294152	early_protein_E6__YP_009345872__Human_papillomavirus_type_156__1248396	138	Viruses	Cossaviricota	Papovaviricetes	Zurhausenvirales	Papillomaviridae	Gammapapillomavirus	Human_papillomavirus_type_156	1248396
40	E6__NP_620507__Equus_caballus_papillomavirus_1__333920	E6__YP_009551986__Macaca_mulatta_papillomavirus_4__2294152	E6__YP_009552548__Gammapapillomavirus_sp.__2049444	138	Viruses	Cossaviricota	Papovaviricetes	Zurhausenvirales	Papillomaviridae	Gammapapillomavirus	Gammapapillomavirus_sp.	2049444
40	E6__NP_620507__Equus_caballus_papillomavirus_1__333920	E6__YP_009551986__Macaca_mulatta_papillomavirus_4__2294152	E6_protein__YP_009508772__Cervus_elaphus_papillomavirus_2__1747359	138	Viruses	Cossaviricota	Papovaviricetes	Zurhausenvirales	Papillomaviridae	Xipapillomavirus	Cervus_elaphus_papillomavirus_2	1747359
40	E6__NP_620507__Equus_caballus_papillomavirus_1__333920	E6__YP_009551986__Macaca_mulatta_papillomavirus_4__2294152	E6__YP_009177725__Trichechus_manatus_latirostris_papillomavirus_4__2848317	138	Viruses	Cossaviricota	Papovaviricetes	Zurhausenvirales	Papillomaviridae	Rhopapillomavirus	Trichechus_manatus_latirostris_papillomavirus_4	2848317
40	E6__NP_620507__Equus_caballus_papillomavirus_1__333920	E6__YP_009551986__Macaca_mulatta_papillomavirus_4__2294152	E6__YP_009551986__Macaca_mulatta_papillomavirus_4__2294152	138	Viruses	Cossaviricota	Papovaviricetes	Zurhausenvirales	Papillomaviridae		Macaca_mulatta_papillomavirus_4	2294152
40	E6__NP_620507__Equus_caballus_papillomavirus_1__333920	E6__YP_009551986__Macaca_mulatta_papillomavirus_4__2294152	E6__YP_009465999__Leptonychotes_weddellii_papillomavirus_3__2077304	138	Viruses	Cossaviricota	Papovaviricetes	Zurhausenvirales	Papillomaviridae		Leptonychotes_weddellii_papillomavirus_3	2077304
40	E6__NP_620507__Equus_caballus_papillomavirus_1__333920	E6__YP_009551986__Macaca_mulatta_papillomavirus_4__2294152	E6__YP_009345077__Eidolon_helvum_papillomavirus_2__1335476	138	Viruses	Cossaviricota	Papovaviricetes	Zurhausenvirales	Papillomaviridae	Psipapillomavirus	Eidolon_helvum_papillomavirus_2	1335476
40	E6__NP_620507__Equus_caballus_papillomavirus_1__333920	E6__YP_009551986__Macaca_mulatta_papillomavirus_4__2294152	E6_protein__YP_008519308__Mustela_putorius_papillomavirus_1__2259540	138	Viruses	Cossaviricota	Papovaviricetes	Zurhausenvirales	Papillomaviridae	Taupapillomavirus	Mustela_putorius_papillomavirus_1	2259540
40	E6__NP_620507__Equus_caballus_papillomavirus_1__333920	E6__YP_009551986__Macaca_mulatta_papillomavirus_4__2294152	E6__YP_717907__Rousettus_aegyptiacus_papillomavirus_1__369584	138	Viruses	Cossaviricota	Papovaviricetes	Zurhausenvirales	Papillomaviridae	Psipapillomavirus	Rousettus_aegyptiacus_papillomavirus_1	369584
40	E6__NP_620507__Equus_caballus_papillomavirus_1__333920	E6__YP_009551986__Macaca_mulatta_papillomavirus_4__2294152	E6_protein__YP_009272613__Bos_taurus_papillomavirus_21__1887219	138	Viruses	Cossaviricota	Papovaviricetes	Zurhausenvirales	Papillomaviridae	Dyoxipapillomavirus	Bos_taurus_papillomavirus_21	1887219
40	E6__NP_620507__Equus_caballus_papillomavirus_1__333920	E6__YP_009551986__Macaca_mulatta_papillomavirus_4__2294152	E6__YP_009553271__Macaca_mulatta_papillomavirus_7__2364644	138	Viruses	Cossaviricota	Papovaviricetes	Zurhausenvirales	Papillomaviridae	Gammapapillomavirus	Macaca_mulatta_papillomavirus_7	2364644
40	E6__NP_620507__Equus_caballus_papillomavirus_1__333920	E6__YP_009551986__Macaca_mulatta_papillomavirus_4__2294152	E6_protein__YP_003084346__Human_papillomavirus_116__915428	138	Viruses	Cossaviricota	Papovaviricetes	Zurhausenvirales	Papillomaviridae	Gammapapillomavirus	Human_papillomavirus_116	915428
40	E6__NP_620507__Equus_caballus_papillomavirus_1__333920	E6__YP_009551986__Macaca_mulatta_papillomavirus_4__2294152	E6__YP_003622563__Bettongia_penicillata_papillomavirus_1__759701	138	Viruses	Cossaviricota	Papovaviricetes	Zurhausenvirales	Papillomaviridae	Dyolambdapapillomavirus	Bettongia_penicillata_papillomavirus_1	759701
40	E6__NP_620507__Equus_caballus_papillomavirus_1__333920	E6__YP_009551986__Macaca_mulatta_papillomavirus_4__2294152	E6_protein__YP_009408610__Sus_scrofa_papillomavirus_2__2025338	138	Viruses	Cossaviricota	Papovaviricetes	Zurhausenvirales	Papillomaviridae		Sus_scrofa_papillomavirus_2	2025338
40	E6__NP_620507__Equus_caballus_papillomavirus_1__333920	E6__YP_009551986__Macaca_mulatta_papillomavirus_4__2294152	E6_protein__YP_009507311__Human_papillomavirus_204__1650736	138	Viruses	Cossaviricota	Papovaviricetes	Zurhausenvirales	Papillomaviridae	Mupapillomavirus	Human_papillomavirus_204	1650736
40	E6__NP_620507__Equus_caballus_papillomavirus_1__333920	E6__YP_009551986__Macaca_mulatta_papillomavirus_4__2294152	E6_protein__YP_009553370__Molossus_molossus_papillomavirus_1__1959848	138	Viruses	Cossaviricota	Papovaviricetes	Zurhausenvirales	Papillomaviridae		Molossus_molossus_papillomavirus_1	1959848
40	E6__NP_620507__Equus_caballus_papillomavirus_1__333920	E6__YP_009551986__Macaca_mulatta_papillomavirus_4__2294152	E6__YP_004646331__Macaca_fascicularis_papillomavirus_2__915424	138	Viruses	Cossaviricota	Papovaviricetes	Zurhausenvirales	Papillomaviridae	Betapapillomavirus	Macaca_fascicularis_papillomavirus_2	915424
40	E6__NP_620507__Equus_caballus_papillomavirus_1__333920	E6__YP_009551986__Macaca_mulatta_papillomavirus_4__2294152	E6__YP_008083104__Felis_catus_papillomavirus_3__1336600	138	Viruses	Cossaviricota	Papovaviricetes	Zurhausenvirales	Papillomaviridae	Taupapillomavirus	Felis_catus_papillomavirus_3	1336600
40	E6__NP_620507__Equus_caballus_papillomavirus_1__333920	E6__YP_009551986__Macaca_mulatta_papillomavirus_4__2294152	early_protein_E6__YP_009002597__Saimiri_sciureus_papillomavirus_1__990304	138	Viruses	Cossaviricota	Papovaviricetes	Zurhausenvirales	Papillomaviridae	Dyoomikronpapillomavirus	Saimiri_sciureus_papillomavirus_1	990304
40	E6__NP_620507__Equus_caballus_papillomavirus_1__333920	E6__YP_009551986__Macaca_mulatta_papillomavirus_4__2294152	E6__YP_004857842__Canis_familiaris_papillomavirus_8__1081055	138	Viruses	Cossaviricota	Papovaviricetes	Zurhausenvirales	Papillomaviridae	Chipapillomavirus	Canis_familiaris_papillomavirus_8	1081055
40	E6__NP_620507__Equus_caballus_papillomavirus_1__333920	E6__YP_009551986__Macaca_mulatta_papillomavirus_4__2294152	E6_protein__YP_009022057__Human_papillomavirus_178__1478160	138	Viruses	Cossaviricota	Papovaviricetes	Zurhausenvirales	Papillomaviridae	Gammapapillomavirus	Human_papillomavirus_178	1478160
40	E6__NP_620507__Equus_caballus_papillomavirus_1__333920	E6__YP_009551986__Macaca_mulatta_papillomavirus_4__2294152	E6__YP_009552780__Macaca_mulatta_papillomavirus_5__2364645	138	Viruses	Cossaviricota	Papovaviricetes	Zurhausenvirales	Papillomaviridae	Gammapapillomavirus	Macaca_mulatta_papillomavirus_5	2364645
40	E6__NP_620507__Equus_caballus_papillomavirus_1__333920	E6__YP_009551986__Macaca_mulatta_papillomavirus_4__2294152	E6__YP_009182324__Rattus_norvegicus_papillomavirus_3__1756445	138	Viruses	Cossaviricota	Papovaviricetes	Zurhausenvirales	Papillomaviridae	Iotapapillomavirus	Rattus_norvegicus_papillomavirus_3	1756445
40	E6__NP_620507__Equus_caballus_papillomavirus_1__333920	E6__YP_009551986__Macaca_mulatta_papillomavirus_4__2294152	E6__YP_009507318__Trichechus_manatus_latirostris_papillomavirus_3__2848316	138	Viruses	Cossaviricota	Papovaviricetes	Zurhausenvirales	Papillomaviridae	Rhopapillomavirus	Trichechus_manatus_latirostris_papillomavirus_3	2848316
40	E6__NP_620507__Equus_caballus_papillomavirus_1__333920	E6__YP_009551986__Macaca_mulatta_papillomavirus_4__2294152	E6__YP_009465988__Leptonychotes_weddellii_papillomavirus_2__2077303	138	Viruses	Cossaviricota	Papovaviricetes	Zurhausenvirales	Papillomaviridae		Leptonychotes_weddellii_papillomavirus_2	2077303
40	E6__NP_620507__Equus_caballus_papillomavirus_1__333920	E6__YP_009551986__Macaca_mulatta_papillomavirus_4__2294152	E6__YP_009021863__Enhydra_lutris_papillomavirus_1__1472717	138	Viruses	Cossaviricota	Papovaviricetes	Zurhausenvirales	Papillomaviridae	Lambdapapillomavirus	Enhydra_lutris_papillomavirus_1	1472717
40	E6__NP_620507__Equus_caballus_papillomavirus_1__333920	E6__YP_009551986__Macaca_mulatta_papillomavirus_4__2294152	transforming_protein__YP_006393309__Human_papillomavirus_type_144__1070417	138	Viruses	Cossaviricota	Papovaviricetes	Zurhausenvirales	Papillomaviridae	Gammapapillomavirus	Human_papillomavirus_type_144	1070417
40	E6__NP_620507__Equus_caballus_papillomavirus_1__333920	E6__YP_009551986__Macaca_mulatta_papillomavirus_4__2294152	E6__YP_164621__Trichechus_manatus_latirostris_papillomavirus_1__2908011	138	Viruses	Cossaviricota	Papovaviricetes	Zurhausenvirales	Papillomaviridae	Rhopapillomavirus	Trichechus_manatus_latirostris_papillomavirus_1	2908011
40	E6__NP_620507__Equus_caballus_papillomavirus_1__333920	E6__YP_009551986__Macaca_mulatta_papillomavirus_4__2294152	E6_gene_product__YP_005271216__Trichechus_manatus_latirostris_papillomavirus_2__1144379	138	Viruses	Cossaviricota	Papovaviricetes	Zurhausenvirales	Papillomaviridae	Rhopapillomavirus	Trichechus_manatus_latirostris_papillomavirus_2	1144379
40	E6__NP_620507__Equus_caballus_papillomavirus_1__333920	E6__YP_009551986__Macaca_mulatta_papillomavirus_4__2294152	E6__YP_224221__Erethizon_dorsatum_papillomavirus_1__291590	138	Viruses	Cossaviricota	Papovaviricetes	Zurhausenvirales	Papillomaviridae	Sigmapapillomavirus	Erethizon_dorsatum_papillomavirus_1	291590
40	E6__NP_620507__Equus_caballus_papillomavirus_1__333920	E6__YP_009551986__Macaca_mulatta_papillomavirus_4__2294152	E6_protein__YP_009508766__Rusa_timorensis_papillomavirus_type_1__1776868	138	Viruses	Cossaviricota	Papovaviricetes	Zurhausenvirales	Papillomaviridae	Treisthetapapillomavirus	Rusa_timorensis_papillomavirus_type_1	1776868
40	E6__NP_620507__Equus_caballus_papillomavirus_1__333920	E6__YP_009551986__Macaca_mulatta_papillomavirus_4__2294152	E6__YP_009345098__Eidolon_helvum_papillomavirus_3__1335477	138	Viruses	Cossaviricota	Papovaviricetes	Zurhausenvirales	Papillomaviridae	Psipapillomavirus	Eidolon_helvum_papillomavirus_3	1335477
40	E6__NP_620507__Equus_caballus_papillomavirus_1__333920	E6__YP_009551986__Macaca_mulatta_papillomavirus_4__2294152	E6_protein__NP_042014__Iotapapillomavirus_1__10567	138	Viruses	Cossaviricota	Papovaviricetes	Zurhausenvirales	Papillomaviridae	Iotapapillomavirus	Iotapapillomavirus_1	10567
40	E6__NP_620507__Equus_caballus_papillomavirus_1__333920	E6__YP_009551986__Macaca_mulatta_papillomavirus_4__2294152	E6__YP_004169284__Human_papillomavirus_132__909331	138	Viruses	Cossaviricota	Papovaviricetes	Zurhausenvirales	Papillomaviridae	Gammapapillomavirus	Human_papillomavirus_132	909331
40	E6__NP_620507__Equus_caballus_papillomavirus_1__333920	E6__YP_009551986__Macaca_mulatta_papillomavirus_4__2294152	E6_protein__YP_009552047__Erethizon_dorsatum_papillomavirus_2__2268125	138	Viruses	Cossaviricota	Papovaviricetes	Zurhausenvirales	Papillomaviridae		Erethizon_dorsatum_papillomavirus_2	2268125
40	E6__NP_620507__Equus_caballus_papillomavirus_1__333920	E6__YP_009551986__Macaca_mulatta_papillomavirus_4__2294152	E6__YP_009553594__Leptonychotes_weddellii_papillomavirus_6__2077307	138	Viruses	Cossaviricota	Papovaviricetes	Zurhausenvirales	Papillomaviridae		Leptonychotes_weddellii_papillomavirus_6	2077307
40	E6__NP_620507__Equus_caballus_papillomavirus_1__333920	E6__YP_009551986__Macaca_mulatta_papillomavirus_4__2294152	E6__YP_003858573__Human_papillomavirus_127__746832	138	Viruses	Cossaviricota	Papovaviricetes	Zurhausenvirales	Papillomaviridae	Gammapapillomavirus	Human_papillomavirus_127	746832
40	E6__NP_620507__Equus_caballus_papillomavirus_1__333920	E6__YP_009551986__Macaca_mulatta_papillomavirus_4__2294152	E6_protein__YP_008433326__Human_papillomavirus_179__1472342	138	Viruses	Cossaviricota	Papovaviricetes	Zurhausenvirales	Papillomaviridae	Gammapapillomavirus	Human_papillomavirus_179	1472342
40	E6__NP_620507__Equus_caballus_papillomavirus_1__333920	E6__YP_009551986__Macaca_mulatta_papillomavirus_4__2294152	hypothetical_protein__YP_004934012__Human_papillomavirus_126__1055684	138	Viruses	Cossaviricota	Papovaviricetes	Zurhausenvirales	Papillomaviridae	Gammapapillomavirus	Human_papillomavirus_126	1055684
40	E6__NP_620507__Equus_caballus_papillomavirus_1__333920	E6__YP_009551986__Macaca_mulatta_papillomavirus_4__2294152	E6__YP_009465950__Leptonychotes_weddellii_papillomavirus_5__2077306	138	Viruses	Cossaviricota	Papovaviricetes	Zurhausenvirales	Papillomaviridae		Leptonychotes_weddellii_papillomavirus_5	2077306
40	E6__NP_620507__Equus_caballus_papillomavirus_1__333920	E6__YP_009551986__Macaca_mulatta_papillomavirus_4__2294152	transforming_protein_E6__YP_003668025__Human_papillomavirus_121__915429	138	Viruses	Cossaviricota	Papovaviricetes	Zurhausenvirales	Papillomaviridae	Gammapapillomavirus	Human_papillomavirus_121	915429
40	E6__NP_620507__Equus_caballus_papillomavirus_1__333920	E6__YP_009551986__Macaca_mulatta_papillomavirus_4__2294152	transforming_protein__YP_006393288__Human_papillomavirus_136__1070409	138	Viruses	Cossaviricota	Papovaviricetes	Zurhausenvirales	Papillomaviridae	Gammapapillomavirus	Human_papillomavirus_136	1070409
40	E6__NP_620507__Equus_caballus_papillomavirus_1__333920	E6__YP_009551986__Macaca_mulatta_papillomavirus_4__2294152	E6__YP_009553516__Gammapapillomavirus_sp.__2049444	138	Viruses	Cossaviricota	Papovaviricetes	Zurhausenvirales	Papillomaviridae	Gammapapillomavirus	Gammapapillomavirus_sp.	2049444
40	E6__NP_620507__Equus_caballus_papillomavirus_1__333920	E6__YP_009551986__Macaca_mulatta_papillomavirus_4__2294152	transforming_protein__YP_006393295__Human_papillomavirus_type_137__1070410	138	Viruses	Cossaviricota	Papovaviricetes	Zurhausenvirales	Papillomaviridae	Gammapapillomavirus	Human_papillomavirus_type_137	1070410
40	E6__NP_620507__Equus_caballus_papillomavirus_1__333920	E6__YP_009551986__Macaca_mulatta_papillomavirus_4__2294152	E6__YP_009126906__Canis_familiaris_papillomavirus_16__1619253	138	Viruses	Cossaviricota	Papovaviricetes	Zurhausenvirales	Papillomaviridae	Chipapillomavirus	Canis_familiaris_papillomavirus_16	1619253
40	E6__NP_620507__Equus_caballus_papillomavirus_1__333920	E6__YP_009551986__Macaca_mulatta_papillomavirus_4__2294152	putative_E6_oncogenic_protein__YP_009507324__Rhinolophus_ferrumequinum_papillomavirus_1__1464074	138	Viruses	Cossaviricota	Papovaviricetes	Zurhausenvirales	Papillomaviridae	Treisdeltapapillomavirus	Rhinolophus_ferrumequinum_papillomavirus_1	1464074
40	E6__NP_620507__Equus_caballus_papillomavirus_1__333920	E6__YP_009551986__Macaca_mulatta_papillomavirus_4__2294152	E6__YP_009465972__Leptonychotes_weddellii_papillomavirus_4__2077305	138	Viruses	Cossaviricota	Papovaviricetes	Zurhausenvirales	Papillomaviridae		Leptonychotes_weddellii_papillomavirus_4	2077305
40	E6__NP_620507__Equus_caballus_papillomavirus_1__333920	E6__YP_009551986__Macaca_mulatta_papillomavirus_4__2294152	E6__YP_004169291__Human_papillomavirus_134__909333	138	Viruses	Cossaviricota	Papovaviricetes	Zurhausenvirales	Papillomaviridae	Gammapapillomavirus	Human_papillomavirus_134	909333
40	E6__NP_620507__Equus_caballus_papillomavirus_1__333920	E6__YP_009551986__Macaca_mulatta_papillomavirus_4__2294152	E6__YP_009553529__Gammapapillomavirus_sp.__2049444	138	Viruses	Cossaviricota	Papovaviricetes	Zurhausenvirales	Papillomaviridae	Gammapapillomavirus	Gammapapillomavirus_sp.	2049444
40	E6__NP_620507__Equus_caballus_papillomavirus_1__333920	E6__YP_009551986__Macaca_mulatta_papillomavirus_4__2294152	E6__YP_009507272__Miniopterus_schreibersii_papillomavirus_1__1195364	138	Viruses	Cossaviricota	Papovaviricetes	Zurhausenvirales	Papillomaviridae	Dyotaupapillomavirus	Miniopterus_schreibersii_papillomavirus_1	1195364
40	E6__NP_620507__Equus_caballus_papillomavirus_1__333920	E6__YP_009551986__Macaca_mulatta_papillomavirus_4__2294152	E6_protein__YP_009508748__Talpa_europaea_papillomavirus_1__1338506	138	Viruses	Cossaviricota	Papovaviricetes	Zurhausenvirales	Papillomaviridae	Dyophipapillomavirus	Talpa_europaea_papillomavirus_1	1338506
40	E6__NP_620507__Equus_caballus_papillomavirus_1__333920	E6__YP_009551986__Macaca_mulatta_papillomavirus_4__2294152	E6__YP_009315920__Equus_caballus_papillomavirus_8__1912759	138	Viruses	Cossaviricota	Papovaviricetes	Zurhausenvirales	Papillomaviridae	Treiskappapapillomavirus	Equus_caballus_papillomavirus_8	1912759
40	E6__NP_620507__Equus_caballus_papillomavirus_1__333920	E6__YP_009551986__Macaca_mulatta_papillomavirus_4__2294152	E6__YP_009134743__Human_papillomavirus_KC5__1647924	138	Viruses	Cossaviricota	Papovaviricetes	Zurhausenvirales	Papillomaviridae	Gammapapillomavirus	Human_papillomavirus_KC5	1647924
40	E6__NP_620507__Equus_caballus_papillomavirus_1__333920	E6__YP_009551986__Macaca_mulatta_papillomavirus_4__2294152	E6__YP_009507291__Human_papillomavirus_type_161__1315264	138	Viruses	Cossaviricota	Papovaviricetes	Zurhausenvirales	Papillomaviridae	Gammapapillomavirus	Human_papillomavirus_type_161	1315264
40	E6__NP_620507__Equus_caballus_papillomavirus_1__333920	E6__YP_009551986__Macaca_mulatta_papillomavirus_4__2294152	E6__YP_009507297__Human_papillomavirus_172__1434987	138	Viruses	Cossaviricota	Papovaviricetes	Zurhausenvirales	Papillomaviridae	Gammapapillomavirus	Human_papillomavirus_172	1434987
40	E6__NP_620507__Equus_caballus_papillomavirus_1__333920	E6__YP_009551986__Macaca_mulatta_papillomavirus_4__2294152	E6__ABM67065__Macaca_fascicularis_papillomavirus_1__2847841	138	Viruses	Cossaviricota	Papovaviricetes	Zurhausenvirales	Papillomaviridae	Betapapillomavirus	Macaca_fascicularis_papillomavirus_1	2847841
40	E6__NP_620507__Equus_caballus_papillomavirus_1__333920	E6__YP_009551986__Macaca_mulatta_papillomavirus_4__2294152	E6__YP_009552066__Boa_constrictor_papillomavirus_1__2294156	138	Viruses	Cossaviricota	Papovaviricetes	Zurhausenvirales	Papillomaviridae	Dyomupapillomavirus	Boa_constrictor_papillomavirus_1	2294156
40	E6__NP_620507__Equus_caballus_papillomavirus_1__333920	E6__YP_009551986__Macaca_mulatta_papillomavirus_4__2294152	unnamed_protein_product__YP_004895380__Canis_familiaris_papillomavirus_10__1087109	138	Viruses	Cossaviricota	Papovaviricetes	Zurhausenvirales	Papillomaviridae	Chipapillomavirus	Canis_familiaris_papillomavirus_10	1087109
40	E6__NP_620507__Equus_caballus_papillomavirus_1__333920	E6__YP_009551986__Macaca_mulatta_papillomavirus_4__2294152	transforming_protein__YP_006393281__Human_papillomavirus_135__1070408	138	Viruses	Cossaviricota	Papovaviricetes	Zurhausenvirales	Papillomaviridae	Gammapapillomavirus	Human_papillomavirus_135	1070408
40	E6__NP_620507__Equus_caballus_papillomavirus_1__333920	E6__YP_009551986__Macaca_mulatta_papillomavirus_4__2294152	E6__YP_009158852__Human_papillomavirus_201__1682340	138	Viruses	Cossaviricota	Papovaviricetes	Zurhausenvirales	Papillomaviridae	Gammapapillomavirus	Human_papillomavirus_201	1682340
40	E6__NP_620507__Equus_caballus_papillomavirus_1__333920	E6__YP_009551986__Macaca_mulatta_papillomavirus_4__2294152	E6__YP_006908972__human_papillomavirus_166__1315259	138	Viruses	Cossaviricota	Papovaviricetes	Zurhausenvirales	Papillomaviridae	Gammapapillomavirus	human_papillomavirus_166	1315259
40	E6__NP_620507__Equus_caballus_papillomavirus_1__333920	E6__YP_009551986__Macaca_mulatta_papillomavirus_4__2294152	E6__YP_008083731__Human_papillomavirus_154__1195796	138	Viruses	Cossaviricota	Papovaviricetes	Zurhausenvirales	Papillomaviridae	Gammapapillomavirus	Human_papillomavirus_154	1195796
40	E6__NP_620507__Equus_caballus_papillomavirus_1__333920	E6__YP_009551986__Macaca_mulatta_papillomavirus_4__2294152	putative_E6_oncogenic_protein__YP_009507260__Eptesicus_serotinus_papillomavirus_2__1464072	138	Viruses	Cossaviricota	Papovaviricetes	Zurhausenvirales	Papillomaviridae	Dyoomegapapillomavirus	Eptesicus_serotinus_papillomavirus_2	1464072
40	E6__NP_620507__Equus_caballus_papillomavirus_1__333920	E6__YP_009551986__Macaca_mulatta_papillomavirus_4__2294152	E6__YP_004169277__Human_papillomavirus_type_131__909330	138	Viruses	Cossaviricota	Papovaviricetes	Zurhausenvirales	Papillomaviridae	Gammapapillomavirus	Human_papillomavirus_type_131	909330
40	E6__NP_620507__Equus_caballus_papillomavirus_1__333920	E6__YP_009551986__Macaca_mulatta_papillomavirus_4__2294152	E6__YP_009553522__Gammapapillomavirus_sp.__2049444	138	Viruses	Cossaviricota	Papovaviricetes	Zurhausenvirales	Papillomaviridae	Gammapapillomavirus	Gammapapillomavirus_sp.	2049444
40	E6__NP_620507__Equus_caballus_papillomavirus_1__333920	E6__YP_009551986__Macaca_mulatta_papillomavirus_4__2294152	E6__YP_009465958__Leptonychotes_weddellii_papillomavirus_1__2077302	138	Viruses	Cossaviricota	Papovaviricetes	Zurhausenvirales	Papillomaviridae		Leptonychotes_weddellii_papillomavirus_1	2077302
40	E6__NP_620507__Equus_caballus_papillomavirus_1__333920	E6__YP_009551986__Macaca_mulatta_papillomavirus_4__2294152	E6__YP_009553509__Gammapapillomavirus_sp.__2049444	138	Viruses	Cossaviricota	Papovaviricetes	Zurhausenvirales	Papillomaviridae	Gammapapillomavirus	Gammapapillomavirus_sp.	2049444
40	E6__NP_620507__Equus_caballus_papillomavirus_1__333920	E6__YP_009551986__Macaca_mulatta_papillomavirus_4__2294152	E6__YP_009175014__human_papillomavirus_163__1315262	138	Viruses	Cossaviricota	Papovaviricetes	Zurhausenvirales	Papillomaviridae	Gammapapillomavirus	human_papillomavirus_163	1315262
40	E6__NP_620507__Equus_caballus_papillomavirus_1__333920	E6__YP_009551986__Macaca_mulatta_papillomavirus_4__2294152	E6__YP_009508761__Myotis_ricketti_papillomavirus_1__1195370	138	Viruses	Cossaviricota	Papovaviricetes	Zurhausenvirales	Papillomaviridae	Treisiotapapillomavirus	Myotis_ricketti_papillomavirus_1	1195370
40	E6__NP_620507__Equus_caballus_papillomavirus_1__333920	E6__YP_009551986__Macaca_mulatta_papillomavirus_4__2294152	E6__YP_004169270__Human_papillomavirus_type_129__931210	138	Viruses	Cossaviricota	Papovaviricetes	Zurhausenvirales	Papillomaviridae	Gammapapillomavirus	Human_papillomavirus_type_129	931210
40	E6__NP_620507__Equus_caballus_papillomavirus_1__333920	E6__YP_009551986__Macaca_mulatta_papillomavirus_4__2294152	E6__YP_009163891__Human_papillomavirus__10566	138	Viruses	Cossaviricota	Papovaviricetes	Zurhausenvirales	Papillomaviridae		Human_papillomavirus	10566
40	E6__NP_620507__Equus_caballus_papillomavirus_1__333920	E6__YP_009551986__Macaca_mulatta_papillomavirus_4__2294152	E6_protein__YP_009272599__Bos_taurus_papillomavirus_19__1887217	138	Viruses	Cossaviricota	Papovaviricetes	Zurhausenvirales	Papillomaviridae	Dyoxipapillomavirus	Bos_taurus_papillomavirus_19	1887217
40	E6__NP_620507__Equus_caballus_papillomavirus_1__333920	E6__YP_009551986__Macaca_mulatta_papillomavirus_4__2294152	E6__YP_009408616__Felis_catus_papillomavirus_type_5__2025339	138	Viruses	Cossaviricota	Papovaviricetes	Zurhausenvirales	Papillomaviridae		Felis_catus_papillomavirus_type_5	2025339
40	E6__NP_620507__Equus_caballus_papillomavirus_1__333920	E6__YP_009551986__Macaca_mulatta_papillomavirus_4__2294152	E6_protein__NP_040305__Mupapillomavirus_1__334203	138	Viruses	Cossaviricota	Papovaviricetes	Zurhausenvirales	Papillomaviridae	Mupapillomavirus	Mupapillomavirus_1	334203
40	E6__NP_620507__Equus_caballus_papillomavirus_1__333920	E6__YP_009551986__Macaca_mulatta_papillomavirus_4__2294152	E6__YP_009552555__Gammapapillomavirus_sp.__2049444	138	Viruses	Cossaviricota	Papovaviricetes	Zurhausenvirales	Papillomaviridae	Gammapapillomavirus	Gammapapillomavirus_sp.	2049444
40	E6__NP_620507__Equus_caballus_papillomavirus_1__333920	E6__YP_009551986__Macaca_mulatta_papillomavirus_4__2294152	putative_E6_protein__YP_008574810__Felis_catus_papillomavirus_4__1398507	138	Viruses	Cossaviricota	Papovaviricetes	Zurhausenvirales	Papillomaviridae	Taupapillomavirus	Felis_catus_papillomavirus_4	1398507
40	E6__NP_620507__Equus_caballus_papillomavirus_1__333920	E6__YP_009551986__Macaca_mulatta_papillomavirus_4__2294152	E6__YP_009507304__Human_papillomavirus_175__1434782	138	Viruses	Cossaviricota	Papovaviricetes	Zurhausenvirales	Papillomaviridae	Gammapapillomavirus	Human_papillomavirus_175	1434782
40	E6__NP_620507__Equus_caballus_papillomavirus_1__333920	E6__YP_009551986__Macaca_mulatta_papillomavirus_4__2294152	E6__YP_004857835__Morelia_spilota_papillomavirus_1__1081054	138	Viruses	Cossaviricota	Papovaviricetes	Zurhausenvirales	Papillomaviridae	Dyomupapillomavirus	Morelia_spilota_papillomavirus_1	1081054
40	E6__NP_620507__Equus_caballus_papillomavirus_1__333920	E6__YP_009551986__Macaca_mulatta_papillomavirus_4__2294152	E6__YP_004895373__Canis_familiaris_papillomavirus_9__1087108	138	Viruses	Cossaviricota	Papovaviricetes	Zurhausenvirales	Papillomaviridae	Chipapillomavirus	Canis_familiaris_papillomavirus_9	1087108
40	E6__NP_620507__Equus_caballus_papillomavirus_1__333920	E6__YP_009551986__Macaca_mulatta_papillomavirus_4__2294152	E6_protein__NP_848019__Felis_domesticus_papillomavirus_1__2847078	138	Viruses	Cossaviricota	Papovaviricetes	Zurhausenvirales	Papillomaviridae	Lambdapapillomavirus	Felis_domesticus_papillomavirus_1	2847078
40	E6__NP_620507__Equus_caballus_papillomavirus_1__333920	E6__YP_009551986__Macaca_mulatta_papillomavirus_4__2294152	E6__YP_009507279__Felis_domesticus_papillomavirus_2__568209	138	Viruses	Cossaviricota	Papovaviricetes	Zurhausenvirales	Papillomaviridae	Dyothetapapillomavirus	Felis_domesticus_papillomavirus_2	568209
40	E6__NP_620507__Equus_caballus_papillomavirus_1__333920	E6__YP_009551986__Macaca_mulatta_papillomavirus_4__2294152	E6__YP_004646338__Colobus_guereza_papillomavirus_2__889813	138	Viruses	Cossaviricota	Papovaviricetes	Zurhausenvirales	Papillomaviridae	Betapapillomavirus	Colobus_guereza_papillomavirus_2	889813
40	E6__NP_620507__Equus_caballus_papillomavirus_1__333920	E6__YP_009551986__Macaca_mulatta_papillomavirus_4__2294152	E6__YP_009553032__Gammapapillomavirus_sp.__2049444	138	Viruses	Cossaviricota	Papovaviricetes	Zurhausenvirales	Papillomaviridae	Gammapapillomavirus	Gammapapillomavirus_sp.	2049444
40	E6__NP_620507__Equus_caballus_papillomavirus_1__333920	E6__YP_009551986__Macaca_mulatta_papillomavirus_4__2294152	E6__YP_002427690__Erinaceus_europaeus_papillomavirus_1__445217	138	Viruses	Cossaviricota	Papovaviricetes	Zurhausenvirales	Papillomaviridae	Dyoetapapillomavirus	Erinaceus_europaeus_papillomavirus_1	445217
40	E6__NP_620507__Equus_caballus_papillomavirus_1__333920	E6__YP_009551986__Macaca_mulatta_papillomavirus_4__2294152	E6_protein__YP_006470634__Phocoena_phocoena_papillomavirus_4__706527	138	Viruses	Cossaviricota	Papovaviricetes	Zurhausenvirales	Papillomaviridae	Dyopipapillomavirus	Phocoena_phocoena_papillomavirus_4	706527
40	E6__NP_620507__Equus_caballus_papillomavirus_1__333920	E6__YP_009551986__Macaca_mulatta_papillomavirus_4__2294152	E6__YP_009508755__Peromyscus_papillomavirus_1__1074206	138	Viruses	Cossaviricota	Papovaviricetes	Zurhausenvirales	Papillomaviridae	Iotapapillomavirus	Peromyscus_papillomavirus_1	1074206
40	E6__NP_620507__Equus_caballus_papillomavirus_1__333920	E6__YP_009551986__Macaca_mulatta_papillomavirus_4__2294152	E6__YP_009507285__Eidolon_helvum_papillomavirus_1__1163701	138	Viruses	Cossaviricota	Papovaviricetes	Zurhausenvirales	Papillomaviridae	Dyoupsilonpapillomavirus	Eidolon_helvum_papillomavirus_1	1163701
40	E6__NP_620507__Equus_caballus_papillomavirus_1__333920	E6__YP_009551986__Macaca_mulatta_papillomavirus_4__2294152	transforming_protein__YP_006393302__Human_papillomavirus_140__1070413	138	Viruses	Cossaviricota	Papovaviricetes	Zurhausenvirales	Papillomaviridae	Gammapapillomavirus	Human_papillomavirus_140	1070413
40	E6__NP_620507__Equus_caballus_papillomavirus_1__333920	E6__YP_009551986__Macaca_mulatta_papillomavirus_4__2294152	E6_protein__YP_009507333__Vulpes_vulpes_papillomavirus_1__1163709	138	Viruses	Cossaviricota	Papovaviricetes	Zurhausenvirales	Papillomaviridae	Treisetapapillomavirus	Vulpes_vulpes_papillomavirus_1	1163709
40	E6__NP_620507__Equus_caballus_papillomavirus_1__333920	E6__YP_009551986__Macaca_mulatta_papillomavirus_4__2294152	E6__YP_004169263__Human_papillomavirus_type_128__931209	138	Viruses	Cossaviricota	Papovaviricetes	Zurhausenvirales	Papillomaviridae	Gammapapillomavirus	Human_papillomavirus_type_128	931209
40	E6__NP_620507__Equus_caballus_papillomavirus_1__333920	E6__YP_009551986__Macaca_mulatta_papillomavirus_4__2294152	E6__YP_008828145__Human_papillomavirus_167__1420545	138	Viruses	Cossaviricota	Papovaviricetes	Zurhausenvirales	Papillomaviridae	Gammapapillomavirus	Human_papillomavirus_167	1420545
40	E6__NP_620507__Equus_caballus_papillomavirus_1__333920	E6__YP_009551986__Macaca_mulatta_papillomavirus_4__2294152	E6__YP_008992240__Castor_canadensis_papillomavirus_1__1352235	138	Viruses	Cossaviricota	Papovaviricetes	Zurhausenvirales	Papillomaviridae	Dyosigmapapillomavirus	Castor_canadensis_papillomavirus_1	1352235
40	E6__NP_620507__Equus_caballus_papillomavirus_1__333920	E6__YP_009551986__Macaca_mulatta_papillomavirus_4__2294152	E6_protein__YP_009272587__Bos_taurus_papillomavirus_17__1887215	138	Viruses	Cossaviricota	Papovaviricetes	Zurhausenvirales	Papillomaviridae	Xipapillomavirus	Bos_taurus_papillomavirus_17	1887215
327	IE-1__YP_002300536__Adoxophyes_orana_nucleopolyhedrovirus__542343	ie1__YP_009049956__Peridroma_alphabaculovirus__1346829	ie-1__YP_009112704__Agrotis_segetum_nucleopolyhedrovirus_B__1580580	30	Viruses		Naldaviricetes	Lefavirales	Baculoviridae	Alphabaculovirus	Agrotis_segetum_nucleopolyhedrovirus_B	1580580
327	IE-1__YP_002300536__Adoxophyes_orana_nucleopolyhedrovirus__542343	ie1__YP_009049956__Peridroma_alphabaculovirus__1346829	IE-1__YP_009666803__Mythimna_unipuncta_nucleopolyhedrovirus__447897	30	Viruses		Naldaviricetes	Lefavirales	Baculoviridae	Alphabaculovirus	Mythimna_unipuncta_nucleopolyhedrovirus	447897
327	IE-1__YP_002300536__Adoxophyes_orana_nucleopolyhedrovirus__542343	ie1__YP_009049956__Peridroma_alphabaculovirus__1346829	ie-1__YP_009011216__Mamestra_brassicae_multiple_nucleopolyhedrovirus__78219	30	Viruses		Naldaviricetes	Lefavirales	Baculoviridae	Alphabaculovirus	Mamestra_brassicae_multiple_nucleopolyhedrovirus	78219
327	IE-1__YP_002300536__Adoxophyes_orana_nucleopolyhedrovirus__542343	ie1__YP_009049956__Peridroma_alphabaculovirus__1346829	IE-1__YP_010086550__Spodoptera_exempta_nucleopolyhedrovirus__1242863	30	Viruses		Naldaviricetes	Lefavirales	Baculoviridae	Alphabaculovirus	Spodoptera_exempta_nucleopolyhedrovirus	1242863
327	IE-1__YP_002300536__Adoxophyes_orana_nucleopolyhedrovirus__542343	ie1__YP_009049956__Peridroma_alphabaculovirus__1346829	IE-1__YP_010087139__Spodoptera_eridania_nucleopolyhedrovirus__2315721	30	Viruses		Naldaviricetes	Lefavirales	Baculoviridae	Alphabaculovirus	Spodoptera_eridania_nucleopolyhedrovirus	2315721
327	IE-1__YP_002300536__Adoxophyes_orana_nucleopolyhedrovirus__542343	ie1__YP_009049956__Peridroma_alphabaculovirus__1346829	IE1__NP_613245__Mamestra_configurata_nucleopolyhedrovirus_A__207830	30	Viruses		Naldaviricetes	Lefavirales	Baculoviridae	Alphabaculovirus	Mamestra_configurata_nucleopolyhedrovirus_A	207830
327	IE-1__YP_002300536__Adoxophyes_orana_nucleopolyhedrovirus__542343	ie1__YP_009049956__Peridroma_alphabaculovirus__1346829	ie1__YP_009049956__Peridroma_alphabaculovirus__1346829	30	Viruses		Naldaviricetes	Lefavirales	Baculoviridae	Alphabaculovirus	Peridroma_alphabaculovirus	1346829
327	IE-1__YP_002300536__Adoxophyes_orana_nucleopolyhedrovirus__542343	ie-1__YP_010086284__Hyposidra_talaca_nucleopolyhedrovirus__1070315	ie-1__YP_010086284__Hyposidra_talaca_nucleopolyhedrovirus__1070315	30	Viruses		Naldaviricetes	Lefavirales	Baculoviridae	Alphabaculovirus	Hyposidra_talaca_nucleopolyhedrovirus	1070315
327	IE-1__YP_002300536__Adoxophyes_orana_nucleopolyhedrovirus__542343	ie-1__YP_010086284__Hyposidra_talaca_nucleopolyhedrovirus__1070315	ie-1__YP_009133342__Lambdina_fiscellaria_nucleopolyhedrovirus__1642929	30	Viruses		Naldaviricetes	Lefavirales	Baculoviridae	Alphabaculovirus	Lambdina_fiscellaria_nucleopolyhedrovirus	1642929
327	IE-1__YP_002300536__Adoxophyes_orana_nucleopolyhedrovirus__542343	ie-1__YP_010086284__Hyposidra_talaca_nucleopolyhedrovirus__1070315	ie-1__YP_009186714__Sucra_jujuba_nucleopolyhedrovirus__1563660	30	Viruses		Naldaviricetes	Lefavirales	Baculoviridae	Alphabaculovirus	Sucra_jujuba_nucleopolyhedrovirus	1563660
327	IE-1__YP_002300536__Adoxophyes_orana_nucleopolyhedrovirus__542343	IE-1__YP_009552572__Operophtera_brumata_nucleopolyhedrovirus__1046267	IE-1__YP_009552572__Operophtera_brumata_nucleopolyhedrovirus__1046267	30	Viruses		Naldaviricetes	Lefavirales	Baculoviridae	Alphabaculovirus	Operophtera_brumata_nucleopolyhedrovirus	1046267
327	IE-1__YP_002300536__Adoxophyes_orana_nucleopolyhedrovirus__542343	IE-1__YP_009505823__Spodoptera_littoralis_nucleopolyhedrovirus__10456	IE-1__YP_009505823__Spodoptera_littoralis_nucleopolyhedrovirus__10456	30	Viruses		Naldaviricetes	Lefavirales	Baculoviridae	Alphabaculovirus	Spodoptera_littoralis_nucleopolyhedrovirus	10456
327	IE-1__YP_002300536__Adoxophyes_orana_nucleopolyhedrovirus__542343	IE-1__YP_002300536__Adoxophyes_orana_nucleopolyhedrovirus__542343	IE-1__YP_002300536__Adoxophyes_orana_nucleopolyhedrovirus__542343	30	Viruses		Naldaviricetes	Lefavirales	Baculoviridae	Alphabaculovirus	Adoxophyes_orana_nucleopolyhedrovirus	542343
327	IE-1__YP_002300536__Adoxophyes_orana_nucleopolyhedrovirus__542343	IE-1_protein__YP_007250550__Thysanoplusia_orichalcea_nucleopolyhedrovirus__101850	immediate_early_protein_1__YP_009316031__Anticarsia_gemmatalis_multiple_nucleopolyhedrovirus__268591	30	Viruses		Naldaviricetes	Lefavirales	Baculoviridae	Alphabaculovirus	Anticarsia_gemmatalis_multiple_nucleopolyhedrovirus	268591
327	IE-1__YP_002300536__Adoxophyes_orana_nucleopolyhedrovirus__542343	IE-1_protein__YP_007250550__Thysanoplusia_orichalcea_nucleopolyhedrovirus__101850	IE-1__YP_009001791__Buzura_suppressaria_nucleopolyhedrovirus__74320	30	Viruses		Naldaviricetes	Lefavirales	Baculoviridae	Alphabaculovirus	Buzura_suppressaria_nucleopolyhedrovirus	74320
327	IE-1__YP_002300536__Adoxophyes_orana_nucleopolyhedrovirus__542343	IE-1_protein__YP_007250550__Thysanoplusia_orichalcea_nucleopolyhedrovirus__101850	immediate-early_1__YP_009552145__Malacosoma_neustria_nucleopolyhedrovirus__38012	30	Viruses		Naldaviricetes	Lefavirales	Baculoviridae	Alphabaculovirus	Malacosoma_neustria_nucleopolyhedrovirus	38012
327	IE-1__YP_002300536__Adoxophyes_orana_nucleopolyhedrovirus__542343	IE-1_protein__YP_007250550__Thysanoplusia_orichalcea_nucleopolyhedrovirus__101850	ie-1__YP_010086897__Cryptophlebia_peltastica_nucleopolyhedrovirus__2304025	30	Viruses		Naldaviricetes	Lefavirales	Baculoviridae	Alphabaculovirus	Cryptophlebia_peltastica_nucleopolyhedrovirus	2304025
327	IE-1__YP_002300536__Adoxophyes_orana_nucleopolyhedrovirus__542343	IE-1_protein__YP_007250550__Thysanoplusia_orichalcea_nucleopolyhedrovirus__101850	IE-1__YP_003517752__Lymantria_xylina_nucleopolyhedrovirus__166921	30	Viruses		Naldaviricetes	Lefavirales	Baculoviridae	Alphabaculovirus	Lymantria_xylina_nucleopolyhedrovirus	166921
327	IE-1__YP_002300536__Adoxophyes_orana_nucleopolyhedrovirus__542343	IE-1_protein__YP_007250550__Thysanoplusia_orichalcea_nucleopolyhedrovirus__101850	Immediate_early_protein1__YP_009165619__Perigonia_lusca_single_nucleopolyhedrovirus__1675865	30	Viruses		Naldaviricetes	Lefavirales	Baculoviridae	Alphabaculovirus	Perigonia_lusca_single_nucleopolyhedrovirus	1675865
327	IE-1__YP_002300536__Adoxophyes_orana_nucleopolyhedrovirus__542343	IE-1_protein__YP_007250550__Thysanoplusia_orichalcea_nucleopolyhedrovirus__101850	IE-1__YP_009249997__Urbanus_proteus_nucleopolyhedrovirus__1675866	30	Viruses		Naldaviricetes	Lefavirales	Baculoviridae	Alphabaculovirus	Urbanus_proteus_nucleopolyhedrovirus	1675866
327	IE-1__YP_002300536__Adoxophyes_orana_nucleopolyhedrovirus__542343	IE-1_protein__YP_007250550__Thysanoplusia_orichalcea_nucleopolyhedrovirus__101850	IE-1_protein__YP_007250550__Thysanoplusia_orichalcea_nucleopolyhedrovirus__101850	30	Viruses		Naldaviricetes	Lefavirales	Baculoviridae	Alphabaculovirus	Thysanoplusia_orichalcea_nucleopolyhedrovirus	101850
327	IE-1__YP_002300536__Adoxophyes_orana_nucleopolyhedrovirus__542343	IE-1_protein__YP_007250550__Thysanoplusia_orichalcea_nucleopolyhedrovirus__101850	immediately_early_1__YP_006607883__Apocheima_cinerarium_nucleopolyhedrovirus__307461	30	Viruses		Naldaviricetes	Lefavirales	Baculoviridae	Alphabaculovirus	Apocheima_cinerarium_nucleopolyhedrovirus	307461
327	IE-1__YP_002300536__Adoxophyes_orana_nucleopolyhedrovirus__542343	IE-1_protein__YP_007250550__Thysanoplusia_orichalcea_nucleopolyhedrovirus__101850	immediate_early_protein_1__YP_009118493__Condylorrhiza_vestigialis_MNPV__1592576	30	Viruses		Naldaviricetes	Lefavirales	Baculoviridae	Alphabaculovirus	Condylorrhiza_vestigialis_MNPV	1592576
327	IE-1__YP_002300536__Adoxophyes_orana_nucleopolyhedrovirus__542343	IE-1_protein__YP_007250550__Thysanoplusia_orichalcea_nucleopolyhedrovirus__101850	ie1__YP_009666534__Oxyplax_ochracea_nucleopolyhedrovirus__2083176	30	Viruses		Naldaviricetes	Lefavirales	Baculoviridae	Alphabaculovirus	Oxyplax_ochracea_nucleopolyhedrovirus	2083176
327	IE-1__YP_002300536__Adoxophyes_orana_nucleopolyhedrovirus__542343	IE-1_protein__YP_007250550__Thysanoplusia_orichalcea_nucleopolyhedrovirus__101850	IE1__YP_008378231__Hemileuca_sp._nucleopolyhedrovirus__1367203	30	Viruses		Naldaviricetes	Lefavirales	Baculoviridae	Alphabaculovirus	Hemileuca_sp._nucleopolyhedrovirus	1367203
327	IE-1__YP_002300536__Adoxophyes_orana_nucleopolyhedrovirus__542343	IE-1_protein__YP_007250550__Thysanoplusia_orichalcea_nucleopolyhedrovirus__101850	ie-1__YP_002854618__Euproctis_pseudoconspersa_nucleopolyhedrovirus__307467	30	Viruses		Naldaviricetes	Lefavirales	Baculoviridae	Alphabaculovirus	Euproctis_pseudoconspersa_nucleopolyhedrovirus	307467
327	IE-1__YP_002300536__Adoxophyes_orana_nucleopolyhedrovirus__542343	IE-1_protein__YP_007250550__Thysanoplusia_orichalcea_nucleopolyhedrovirus__101850	ORF_11__YP_009255268__Catopsilia_pomona_nucleopolyhedrovirus__1850906	30	Viruses		Naldaviricetes	Lefavirales	Baculoviridae	Alphabaculovirus	Catopsilia_pomona_nucleopolyhedrovirus	1850906
327	IE-1__YP_002300536__Adoxophyes_orana_nucleopolyhedrovirus__542343	IE-1_protein__YP_007250550__Thysanoplusia_orichalcea_nucleopolyhedrovirus__101850	IE-1__YP_008378363__Choristoneura_rosaceana_nucleopolyhedrovirus__58094	30	Viruses		Naldaviricetes	Lefavirales	Baculoviridae	Alphabaculovirus	Choristoneura_rosaceana_nucleopolyhedrovirus	58094
327	IE-1__YP_002300536__Adoxophyes_orana_nucleopolyhedrovirus__542343	IE-1_protein__YP_007250550__Thysanoplusia_orichalcea_nucleopolyhedrovirus__101850	Immediate_early_protein_1__YP_009666381__Lonomia_obliqua_multiple_nucleopolyhedrovirus__134394	30	Viruses		Naldaviricetes	Lefavirales	Baculoviridae	Alphabaculovirus	Lonomia_obliqua_multiple_nucleopolyhedrovirus	134394
327	IE-1__YP_002300536__Adoxophyes_orana_nucleopolyhedrovirus__542343	immediate_early_1__YP_009116930__Pseudoplusia_includens_SNPV_IE__1592335	immediate_early_1__YP_009116930__Pseudoplusia_includens_SNPV_IE__1592335	30	Viruses		Naldaviricetes	Lefavirales	Baculoviridae	Alphabaculovirus	Pseudoplusia_includens_SNPV_IE	1592335
986	ORF26__YP_003517766__Lymantria_xylina_nucleopolyhedrovirus__166921	ORF26__YP_003517766__Lymantria_xylina_nucleopolyhedrovirus__166921	ORF26__YP_003517766__Lymantria_xylina_nucleopolyhedrovirus__166921	9	Viruses		Naldaviricetes	Lefavirales	Baculoviridae	Alphabaculovirus	Lymantria_xylina_nucleopolyhedrovirus	166921
986	ORF26__YP_003517766__Lymantria_xylina_nucleopolyhedrovirus__166921	orf19_gene_product__YP_004956767__Helicoverpa_zea_nudivirus_2__1128424	orf19_gene_product__YP_004956767__Helicoverpa_zea_nudivirus_2__1128424	9	Viruses		Naldaviricetes	Lefavirales	Nudiviridae	Betanudivirus	Helicoverpa_zea_nudivirus_2	1128424
986	ORF26__YP_003517766__Lymantria_xylina_nucleopolyhedrovirus__166921	hypothetical_protein_AsGV070__YP_009513100__Agrotis_segetum_granulovirus__10464	hypothetical_protein_AsGV070__YP_009513100__Agrotis_segetum_granulovirus__10464	9	Viruses		Naldaviricetes	Lefavirales	Baculoviridae	Betabaculovirus	Agrotis_segetum_granulovirus	10464
986	ORF26__YP_003517766__Lymantria_xylina_nucleopolyhedrovirus__166921	unknown_similar_to_AMEV075__YP_008004565__Choristoneura_rosaceana_entomopoxvirus_L__1293539	unknown_similar_to_AMEV075__YP_008003835__Adoxophyes_honmai_entomopoxvirus_L__1293540	9	Viruses	Nucleocytoviricota	Pokkesviricetes	Chitovirales	Poxviridae	Betaentomopoxvirus	Adoxophyes_honmai_entomopoxvirus_'L'	1293540
986	ORF26__YP_003517766__Lymantria_xylina_nucleopolyhedrovirus__166921	unknown_similar_to_AMEV075__YP_008004565__Choristoneura_rosaceana_entomopoxvirus_L__1293539	unknown_similar_to_AMEV075__YP_008004263__Choristoneura_biennis_entomopoxvirus__10288	9	Viruses	Nucleocytoviricota	Pokkesviricetes	Chitovirales	Poxviridae	Betaentomopoxvirus	Choristoneura_biennis_entomopoxvirus	10288
986	ORF26__YP_003517766__Lymantria_xylina_nucleopolyhedrovirus__166921	unknown_similar_to_AMEV075__YP_008004565__Choristoneura_rosaceana_entomopoxvirus_L__1293539	unknown_similar_to_AMEV075__YP_008004565__Choristoneura_rosaceana_entomopoxvirus_L__1293539	9	Viruses	Nucleocytoviricota	Pokkesviricetes	Chitovirales	Poxviridae	Betaentomopoxvirus	Choristoneura_rosaceana_entomopoxvirus_'L'	1293539
986	ORF26__YP_003517766__Lymantria_xylina_nucleopolyhedrovirus__166921	unknown_similar_to_AMEV075__YP_008004565__Choristoneura_rosaceana_entomopoxvirus_L__1293539	unknown_similar_to_AMEV075__YP_008003668__Mythimna_separata_entomopoxvirus_L__1293572	9	Viruses	Nucleocytoviricota	Pokkesviricetes	Chitovirales	Poxviridae	Betaentomopoxvirus	Mythimna_separata_entomopoxvirus_'L'	1293572
986	ORF26__YP_003517766__Lymantria_xylina_nucleopolyhedrovirus__166921	unknown_similar_to_AMEV075__YP_008004565__Choristoneura_rosaceana_entomopoxvirus_L__1293539	hypothetical_protein__YP_009182237__Diatraea_saccharalis_granulovirus__1675862	9	Viruses		Naldaviricetes	Lefavirales	Baculoviridae	Betabaculovirus	Diatraea_saccharalis_granulovirus	1675862
986	ORF26__YP_003517766__Lymantria_xylina_nucleopolyhedrovirus__166921	unknown_similar_to_AMEV075__YP_008004565__Choristoneura_rosaceana_entomopoxvirus_L__1293539	hypothetical_protein__YP_002300609__Adoxophyes_orana_nucleopolyhedrovirus__542343	9	Viruses		Naldaviricetes	Lefavirales	Baculoviridae	Alphabaculovirus	Adoxophyes_orana_nucleopolyhedrovirus	542343
881	hypothetical_protein_BA82_gp089__YP_009001562__Anomala_cuprea_entomopoxvirus__62099	hypothetical_protein_BA82_gp089__YP_009001562__Anomala_cuprea_entomopoxvirus__62099	hypothetical_protein_BA82_gp089__YP_009001562__Anomala_cuprea_entomopoxvirus__62099	10	Viruses	Nucleocytoviricota	Pokkesviricetes	Chitovirales	Poxviridae	Alphaentomopoxvirus	Anomala_cuprea_entomopoxvirus	62099
881	hypothetical_protein_BA82_gp089__YP_009001562__Anomala_cuprea_entomopoxvirus__62099	unknown_similar_to_AMEV018__YP_008003849__Adoxophyes_honmai_entomopoxvirus_L__1293540	unknown_similar_to_AMEV018__YP_008003849__Adoxophyes_honmai_entomopoxvirus_L__1293540	10	Viruses	Nucleocytoviricota	Pokkesviricetes	Chitovirales	Poxviridae	Betaentomopoxvirus	Adoxophyes_honmai_entomopoxvirus_'L'	1293540
881	hypothetical_protein_BA82_gp089__YP_009001562__Anomala_cuprea_entomopoxvirus__62099	unknown_similar_to_AMEV018__YP_008003849__Adoxophyes_honmai_entomopoxvirus_L__1293540	unknown_similar_to_AMEV018__YP_008003558__Mythimna_separata_entomopoxvirus_L__1293572	10	Viruses	Nucleocytoviricota	Pokkesviricetes	Chitovirales	Poxviridae	Betaentomopoxvirus	Mythimna_separata_entomopoxvirus_'L'	1293572
881	hypothetical_protein_BA82_gp089__YP_009001562__Anomala_cuprea_entomopoxvirus__62099	unknown_similar_to_AMEV018__YP_008003849__Adoxophyes_honmai_entomopoxvirus_L__1293540	14kDa_protein__YP_009408588__Abisko_virus__2025595	10	Viruses						Abisko_virus	2025595
881	hypothetical_protein_BA82_gp089__YP_009001562__Anomala_cuprea_entomopoxvirus__62099	unknown_similar_to_AMEV018__YP_008003849__Adoxophyes_honmai_entomopoxvirus_L__1293540	unknown_similar_to_AMEV018__YP_008004431__Choristoneura_rosaceana_entomopoxvirus_L__1293539	10	Viruses	Nucleocytoviricota	Pokkesviricetes	Chitovirales	Poxviridae	Betaentomopoxvirus	Choristoneura_rosaceana_entomopoxvirus_'L'	1293539
881	hypothetical_protein_BA82_gp089__YP_009001562__Anomala_cuprea_entomopoxvirus__62099	unknown_similar_to_AMEV018__YP_008003849__Adoxophyes_honmai_entomopoxvirus_L__1293540	unknown_similar_to_AMEV018__YP_008004117__Choristoneura_biennis_entomopoxvirus__10288	10	Viruses	Nucleocytoviricota	Pokkesviricetes	Chitovirales	Poxviridae	Betaentomopoxvirus	Choristoneura_biennis_entomopoxvirus	10288
881	hypothetical_protein_BA82_gp089__YP_009001562__Anomala_cuprea_entomopoxvirus__62099	unknown_similar_to_AMEV218__YP_008004617__Choristoneura_rosaceana_entomopoxvirus_L__1293539	unknown_similar_to_AMEV218__YP_008004617__Choristoneura_rosaceana_entomopoxvirus_L__1293539	10	Viruses	Nucleocytoviricota	Pokkesviricetes	Chitovirales	Poxviridae	Betaentomopoxvirus	Choristoneura_rosaceana_entomopoxvirus_'L'	1293539
881	hypothetical_protein_BA82_gp089__YP_009001562__Anomala_cuprea_entomopoxvirus__62099	unknown_similar_to_AMEV218__YP_008004617__Choristoneura_rosaceana_entomopoxvirus_L__1293539	unknown_similar_to_AMEV218__YP_008004314__Choristoneura_biennis_entomopoxvirus__10288	10	Viruses	Nucleocytoviricota	Pokkesviricetes	Chitovirales	Poxviridae	Betaentomopoxvirus	Choristoneura_biennis_entomopoxvirus	10288
881	hypothetical_protein_BA82_gp089__YP_009001562__Anomala_cuprea_entomopoxvirus__62099	unknown_similar_to_AMEV218__YP_008003959__Adoxophyes_honmai_entomopoxvirus_L__1293540	unknown_similar_to_AMEV218__YP_008003959__Adoxophyes_honmai_entomopoxvirus_L__1293540	10	Viruses	Nucleocytoviricota	Pokkesviricetes	Chitovirales	Poxviridae	Betaentomopoxvirus	Adoxophyes_honmai_entomopoxvirus_'L'	1293540
881	hypothetical_protein_BA82_gp089__YP_009001562__Anomala_cuprea_entomopoxvirus__62099	unknown_similar_to_AMEV218__YP_008003959__Adoxophyes_honmai_entomopoxvirus_L__1293540	unknown_similar_to_AMEV218__YP_008003756__Mythimna_separata_entomopoxvirus_L__1293572	10	Viruses	Nucleocytoviricota	Pokkesviricetes	Chitovirales	Poxviridae	Betaentomopoxvirus	Mythimna_separata_entomopoxvirus_'L'	1293572
2229	hypothetical_protein_BA82_gp151__YP_009001624__Anomala_cuprea_entomopoxvirus__62099	unknown_similar_to_AMEV053__YP_008004476__Choristoneura_rosaceana_entomopoxvirus_L__1293539	unknown_similar_to_AMEV053__YP_008003876__Adoxophyes_honmai_entomopoxvirus_L__1293540	5	Viruses	Nucleocytoviricota	Pokkesviricetes	Chitovirales	Poxviridae	Betaentomopoxvirus	Adoxophyes_honmai_entomopoxvirus_'L'	1293540
2229	hypothetical_protein_BA82_gp151__YP_009001624__Anomala_cuprea_entomopoxvirus__62099	unknown_similar_to_AMEV053__YP_008004476__Choristoneura_rosaceana_entomopoxvirus_L__1293539	unknown_similar_to_AMEV053__YP_008003595__Mythimna_separata_entomopoxvirus_L__1293572	5	Viruses	Nucleocytoviricota	Pokkesviricetes	Chitovirales	Poxviridae	Betaentomopoxvirus	Mythimna_separata_entomopoxvirus_'L'	1293572
2229	hypothetical_protein_BA82_gp151__YP_009001624__Anomala_cuprea_entomopoxvirus__62099	unknown_similar_to_AMEV053__YP_008004476__Choristoneura_rosaceana_entomopoxvirus_L__1293539	unknown_similar_to_AMEV053__YP_008004166__Choristoneura_biennis_entomopoxvirus__10288	5	Viruses	Nucleocytoviricota	Pokkesviricetes	Chitovirales	Poxviridae	Betaentomopoxvirus	Choristoneura_biennis_entomopoxvirus	10288
2229	hypothetical_protein_BA82_gp151__YP_009001624__Anomala_cuprea_entomopoxvirus__62099	unknown_similar_to_AMEV053__YP_008004476__Choristoneura_rosaceana_entomopoxvirus_L__1293539	unknown_similar_to_AMEV053__YP_008004476__Choristoneura_rosaceana_entomopoxvirus_L__1293539	5	Viruses	Nucleocytoviricota	Pokkesviricetes	Chitovirales	Poxviridae	Betaentomopoxvirus	Choristoneura_rosaceana_entomopoxvirus_'L'	1293539
2229	hypothetical_protein_BA82_gp151__YP_009001624__Anomala_cuprea_entomopoxvirus__62099	hypothetical_protein_BA82_gp151__YP_009001624__Anomala_cuprea_entomopoxvirus__62099	hypothetical_protein_BA82_gp151__YP_009001624__Anomala_cuprea_entomopoxvirus__62099	5	Viruses	Nucleocytoviricota	Pokkesviricetes	Chitovirales	Poxviridae	Alphaentomopoxvirus	Anomala_cuprea_entomopoxvirus	62099
5762	hypothetical_protein_DH26_gp074__YP_009021151__Anopheles_minimus_iridovirus__1465751	hypothetical_protein_MIV031R__YP_654603__Invertebrate_iridescent_virus_3__345201	hypothetical_protein_MIV031R__YP_654603__Invertebrate_iridescent_virus_3__345201	2	Viruses	Nucleocytoviricota	Megaviricetes	Pimascovirales	Iridoviridae	Chloriridovirus	Invertebrate_iridescent_virus_3	345201
5762	hypothetical_protein_DH26_gp074__YP_009021151__Anopheles_minimus_iridovirus__1465751	hypothetical_protein_DH26_gp074__YP_009021151__Anopheles_minimus_iridovirus__1465751	hypothetical_protein_DH26_gp074__YP_009021151__Anopheles_minimus_iridovirus__1465751	2	Viruses	Nucleocytoviricota	Megaviricetes	Pimascovirales	Iridoviridae	Chloriridovirus	Anopheles_minimus_iridovirus	1465751
3580	Alpha-L-arabinofuranosidase__YP_009325873__Only_Syngen_Nebraska_virus_5__1917232	hypothetical_protein_FR483_N364R__YP_001425996__Paramecium_bursaria_Chlorella_virus_FR483__399781	hypothetical_protein_ATCV1_Z832L__YP_001427313__Acanthocystis_turfacea_chlorella_virus_1__322019	3	Viruses	Nucleocytoviricota	Megaviricetes	Algavirales	Phycodnaviridae	Chlorovirus	Acanthocystis_turfacea_chlorella_virus_1	322019
3580	Alpha-L-arabinofuranosidase__YP_009325873__Only_Syngen_Nebraska_virus_5__1917232	hypothetical_protein_FR483_N364R__YP_001425996__Paramecium_bursaria_Chlorella_virus_FR483__399781	hypothetical_protein_FR483_N364R__YP_001425996__Paramecium_bursaria_Chlorella_virus_FR483__399781	3	Viruses	Nucleocytoviricota	Megaviricetes	Algavirales	Phycodnaviridae	Chlorovirus	Paramecium_bursaria_Chlorella_virus_FR483	399781
3580	Alpha-L-arabinofuranosidase__YP_009325873__Only_Syngen_Nebraska_virus_5__1917232	Alpha-L-arabinofuranosidase__YP_009325873__Only_Syngen_Nebraska_virus_5__1917232	Alpha-L-arabinofuranosidase__YP_009325873__Only_Syngen_Nebraska_virus_5__1917232	3	Viruses	Nucleocytoviricota	Megaviricetes	Algavirales	Phycodnaviridae	Chlorovirus	Only_Syngen_Nebraska_virus_5	1917232
767	hypothetical_protein_OLNG_00105__YP_007674747__Ostreococcus_lucimarinus_virus_OlV5__754064	hypothetical_protein_OLNG_00105__YP_007674747__Ostreococcus_lucimarinus_virus_OlV5__754064	hypothetical_protein_APZ24_gp151__YP_009172642__Ostreococcus_lucimarinus_virus_2__1663208	12	Viruses	Nucleocytoviricota	Megaviricetes	Algavirales	Phycodnaviridae	Prasinovirus	Ostreococcus_lucimarinus_virus_2	1663208
767	hypothetical_protein_OLNG_00105__YP_007674747__Ostreococcus_lucimarinus_virus_OlV5__754064	hypothetical_protein_OLNG_00105__YP_007674747__Ostreococcus_lucimarinus_virus_OlV5__754064	hypothetical_protein_OtV5_152c__YP_001648245__Ostreococcus_tauri_virus_OtV5__1785753	12	Viruses	Nucleocytoviricota	Megaviricetes	Algavirales	Phycodnaviridae	Prasinovirus	Ostreococcus_tauri_virus_OtV5	1785753
767	hypothetical_protein_OLNG_00105__YP_007674747__Ostreococcus_lucimarinus_virus_OlV5__754064	hypothetical_protein_OLNG_00105__YP_007674747__Ostreococcus_lucimarinus_virus_OlV5__754064	hypothetical_protein_OtV2_136__YP_004063569__Ostreococcus_tauri_virus_2__696472	12	Viruses	Nucleocytoviricota	Megaviricetes	Algavirales	Phycodnaviridae	Prasinovirus	Ostreococcus_tauri_virus_2	696472
767	hypothetical_protein_OLNG_00105__YP_007674747__Ostreococcus_lucimarinus_virus_OlV5__754064	hypothetical_protein_OLNG_00105__YP_007674747__Ostreococcus_lucimarinus_virus_OlV5__754064	hypothetical_protein_OLNG_00105__YP_007674747__Ostreococcus_lucimarinus_virus_OlV5__754064	12	Viruses	Nucleocytoviricota	Megaviricetes	Algavirales	Phycodnaviridae	Prasinovirus	Ostreococcus_lucimarinus_virus_OlV5	754064
767	hypothetical_protein_OLNG_00105__YP_007674747__Ostreococcus_lucimarinus_virus_OlV5__754064	hypothetical_protein_OLNG_00105__YP_007674747__Ostreococcus_lucimarinus_virus_OlV5__754064	hypothetical_protein_AP053_gp156__YP_009172916__Ostreococcus_mediterraneus_virus_1__1663210	12	Viruses	Nucleocytoviricota	Megaviricetes	Algavirales	Phycodnaviridae	Prasinovirus	Ostreococcus_mediterraneus_virus_1	1663210
767	hypothetical_protein_OLNG_00105__YP_007674747__Ostreococcus_lucimarinus_virus_OlV5__754064	hypothetical_protein_OtV2_137__YP_004063570__Ostreococcus_tauri_virus_2__696472	hypothetical_protein_OlV1_129__YP_004061762__Ostreococcus_lucimarinus_virus_1__880162	12	Viruses	Nucleocytoviricota	Megaviricetes	Algavirales	Phycodnaviridae	Prasinovirus	Ostreococcus_lucimarinus_virus_1	880162
767	hypothetical_protein_OLNG_00105__YP_007674747__Ostreococcus_lucimarinus_virus_OlV5__754064	hypothetical_protein_OtV2_137__YP_004063570__Ostreococcus_tauri_virus_2__696472	hypothetical_protein_OtV5_153c__YP_001648246__Ostreococcus_tauri_virus_OtV5__1785753	12	Viruses	Nucleocytoviricota	Megaviricetes	Algavirales	Phycodnaviridae	Prasinovirus	Ostreococcus_tauri_virus_OtV5	1785753
767	hypothetical_protein_OLNG_00105__YP_007674747__Ostreococcus_lucimarinus_virus_OlV5__754064	hypothetical_protein_OtV2_137__YP_004063570__Ostreococcus_tauri_virus_2__696472	hypothetical_protein_OLNG_00104__YP_007674746__Ostreococcus_lucimarinus_virus_OlV5__754064	12	Viruses	Nucleocytoviricota	Megaviricetes	Algavirales	Phycodnaviridae	Prasinovirus	Ostreococcus_lucimarinus_virus_OlV5	754064
767	hypothetical_protein_OLNG_00105__YP_007674747__Ostreococcus_lucimarinus_virus_OlV5__754064	hypothetical_protein_OtV2_137__YP_004063570__Ostreococcus_tauri_virus_2__696472	hypothetical_protein_OtV2_137__YP_004063570__Ostreococcus_tauri_virus_2__696472	12	Viruses	Nucleocytoviricota	Megaviricetes	Algavirales	Phycodnaviridae	Prasinovirus	Ostreococcus_tauri_virus_2	696472
767	hypothetical_protein_OLNG_00105__YP_007674747__Ostreococcus_lucimarinus_virus_OlV5__754064	hypothetical_protein_OtV2_137__YP_004063570__Ostreococcus_tauri_virus_2__696472	hypothetical_protein_APZ24_gp152__YP_009172643__Ostreococcus_lucimarinus_virus_2__1663208	12	Viruses	Nucleocytoviricota	Megaviricetes	Algavirales	Phycodnaviridae	Prasinovirus	Ostreococcus_lucimarinus_virus_2	1663208
767	hypothetical_protein_OLNG_00105__YP_007674747__Ostreococcus_lucimarinus_virus_OlV5__754064	hypothetical_protein_OtV2_137__YP_004063570__Ostreococcus_tauri_virus_2__696472	hypothetical_protein_AP053_gp157__YP_009172917__Ostreococcus_mediterraneus_virus_1__1663210	12	Viruses	Nucleocytoviricota	Megaviricetes	Algavirales	Phycodnaviridae	Prasinovirus	Ostreococcus_mediterraneus_virus_1	1663210
767	hypothetical_protein_OLNG_00105__YP_007674747__Ostreococcus_lucimarinus_virus_OlV5__754064	hypothetical_protein_OtV2_137__YP_004063570__Ostreococcus_tauri_virus_2__696472	hypothetical_protein_AP054_gp121__YP_009173133__Ostreococcus_lucimarinus_virus_7__1663209	12	Viruses	Nucleocytoviricota	Megaviricetes	Algavirales	Phycodnaviridae	Prasinovirus	Ostreococcus_lucimarinus_virus_7	1663209
2228	hypothetical_protein_pmac_cds_877__YP_009481561__Pandoravirus_macleodensis__2107707	hypothetical_protein_pmac_cds_877__YP_009481561__Pandoravirus_macleodensis__2107707	hypothetical_protein_pmac_cds_877__YP_009481561__Pandoravirus_macleodensis__2107707	5	Viruses					Pandoravirus	Pandoravirus_macleodensis	2107707
2228	hypothetical_protein_pmac_cds_877__YP_009481561__Pandoravirus_macleodensis__2107707	hypothetical_protein_pmac_cds_877__YP_009481561__Pandoravirus_macleodensis__2107707	hypothetical_protein_pqer_cds_32__YP_009482723__Pandoravirus_quercus__2107709	5	Viruses					Pandoravirus	Pandoravirus_quercus	2107709
2228	hypothetical_protein_pmac_cds_877__YP_009481561__Pandoravirus_macleodensis__2107707	hypothetical_protein_pmac_cds_877__YP_009481561__Pandoravirus_macleodensis__2107707	hypothetical_protein_psal_cds_29__YP_008436462__Pandoravirus_salinus__1349410	5	Viruses					Pandoravirus	Pandoravirus_salinus	1349410
2228	hypothetical_protein_pmac_cds_877__YP_009481561__Pandoravirus_macleodensis__2107707	hypothetical_protein_pqer_cds_963__YP_009483654__Pandoravirus_quercus__2107709	hypothetical_protein_pqer_cds_963__YP_009483654__Pandoravirus_quercus__2107709	5	Viruses					Pandoravirus	Pandoravirus_quercus	2107709
2228	hypothetical_protein_pmac_cds_877__YP_009481561__Pandoravirus_macleodensis__2107707	hypothetical_protein_pqer_cds_963__YP_009483654__Pandoravirus_quercus__2107709	hypothetical_protein_psal_cds_1126__YP_008438443__Pandoravirus_salinus__1349410	5	Viruses					Pandoravirus	Pandoravirus_salinus	1349410
5761	membrane_protein_S24__YP_004940308__Saimiriine_betaherpesvirus_4__1535247	membrane_protein_S25__YP_004940309__Saimiriine_betaherpesvirus_4__1535247	membrane_protein_S25__YP_004940309__Saimiriine_betaherpesvirus_4__1535247	2	Viruses	Peploviricota	Herviviricetes	Herpesvirales	Herpesviridae	Cytomegalovirus	Saimiriine_betaherpesvirus_4	1535247
5761	membrane_protein_S24__YP_004940308__Saimiriine_betaherpesvirus_4__1535247	membrane_protein_S24__YP_004940308__Saimiriine_betaherpesvirus_4__1535247	membrane_protein_S24__YP_004940308__Saimiriine_betaherpesvirus_4__1535247	2	Viruses	Peploviricota	Herviviricetes	Herpesvirales	Herpesviridae	Cytomegalovirus	Saimiriine_betaherpesvirus_4	1535247
5760	putative_nucleoprotein__YP_009333416__Beihai_rhabdo-like_virus_4__1922654	putative_nucleoprotein__YP_009333416__Beihai_rhabdo-like_virus_4__1922654	putative_nucleoprotein__YP_009333416__Beihai_rhabdo-like_virus_4__1922654	2	Viruses	Negarnaviricota	Monjiviricetes	Mononegavirales	Nyamiviridae	Berhavirus	Beihai_rhabdo-like_virus_4	1922654
5760	putative_nucleoprotein__YP_009333416__Beihai_rhabdo-like_virus_4__1922654	putative_nucleoprotein__YP_009333419__Beihai_rhabdo-like_virus_5__1922655	putative_nucleoprotein__YP_009333419__Beihai_rhabdo-like_virus_5__1922655	2	Viruses	Negarnaviricota	Monjiviricetes	Mononegavirales	Nyamiviridae	Berhavirus	Beihai_rhabdo-like_virus_5	1922655
420	putative_coronavirus_nsp10_-MB,_NTPase_HEL-__NP_839966__Porcine_epidemic_diarrhea_virus__28295	putative_superfamily_I_helicase__YP_009052385__Aureococcus_anophagefferens_virus__1474867	putative_superfamily_I_helicase__YP_009052385__Aureococcus_anophagefferens_virus__1474867	24	Viruses	Nucleocytoviricota	Megaviricetes	Algavirales	Phycodnaviridae		Aureococcus_anophagefferens_virus	1474867
420	putative_coronavirus_nsp10_-MB,_NTPase_HEL-__NP_839966__Porcine_epidemic_diarrhea_virus__28295	putative_coronavirus_nsp10_-MB,_NTPase_HEL-__NP_839966__Porcine_epidemic_diarrhea_virus__28295	helicase__YP_009725308__Severe_acute_respiratory_syndrome_coronavirus_2__2697049	24	Viruses	Pisuviricota	Pisoniviricetes	Nidovirales	Coronaviridae	Betacoronavirus	Severe_acute_respiratory_syndrome_coronavirus_2	2697049
420	putative_coronavirus_nsp10_-MB,_NTPase_HEL-__NP_839966__Porcine_epidemic_diarrhea_virus__28295	putative_coronavirus_nsp10_-MB,_NTPase_HEL-__NP_839966__Porcine_epidemic_diarrhea_virus__28295	Hel__YP_009924394__Rousettus_bat_coronavirus_HKU9__694006	24	Viruses	Pisuviricota	Pisoniviricetes	Nidovirales	Coronaviridae	Betacoronavirus	Rousettus_bat_coronavirus_HKU9	694006
420	putative_coronavirus_nsp10_-MB,_NTPase_HEL-__NP_839966__Porcine_epidemic_diarrhea_virus__28295	putative_coronavirus_nsp10_-MB,_NTPase_HEL-__NP_839966__Porcine_epidemic_diarrhea_virus__28295	Hel__YP_009924420__Rabbit_coronavirus_HKU14__1160968	24	Viruses	Pisuviricota	Pisoniviricetes	Nidovirales	Coronaviridae	Betacoronavirus	Rabbit_coronavirus_HKU14	1160968
420	putative_coronavirus_nsp10_-MB,_NTPase_HEL-__NP_839966__Porcine_epidemic_diarrhea_virus__28295	putative_coronavirus_nsp10_-MB,_NTPase_HEL-__NP_839966__Porcine_epidemic_diarrhea_virus__28295	Hel__YP_009924379__Rat_coronavirus_Parker__502102	24	Viruses	Pisuviricota	Pisoniviricetes	Nidovirales	Coronaviridae	Betacoronavirus	Rat_coronavirus_Parker	502102
420	putative_coronavirus_nsp10_-MB,_NTPase_HEL-__NP_839966__Porcine_epidemic_diarrhea_virus__28295	putative_coronavirus_nsp10_-MB,_NTPase_HEL-__NP_839966__Porcine_epidemic_diarrhea_virus__28295	NSP13__YP_009825025__Duck_coronavirus__300188	24	Viruses	Pisuviricota	Pisoniviricetes	Nidovirales	Coronaviridae	Gammacoronavirus	Duck_coronavirus	300188
420	putative_coronavirus_nsp10_-MB,_NTPase_HEL-__NP_839966__Porcine_epidemic_diarrhea_virus__28295	putative_coronavirus_nsp10_-MB,_NTPase_HEL-__NP_839966__Porcine_epidemic_diarrhea_virus__28295	Hel__YP_009924353__Murine_hepatitis_virus__11138	24	Viruses	Pisuviricota	Pisoniviricetes	Nidovirales	Coronaviridae	Betacoronavirus	Murine_hepatitis_virus	11138
420	putative_coronavirus_nsp10_-MB,_NTPase_HEL-__NP_839966__Porcine_epidemic_diarrhea_virus__28295	putative_coronavirus_nsp10_-MB,_NTPase_HEL-__NP_839966__Porcine_epidemic_diarrhea_virus__28295	nsp13__YP_008439223__Bat_coronavirus_CDPHE15_USA_2006__1384461	24	Viruses	Pisuviricota	Pisoniviricetes	Nidovirales	Coronaviridae	Alphacoronavirus	Bat_coronavirus_CDPHE15/USA/2006	1384461
420	putative_coronavirus_nsp10_-MB,_NTPase_HEL-__NP_839966__Porcine_epidemic_diarrhea_virus__28295	putative_coronavirus_nsp10_-MB,_NTPase_HEL-__NP_839966__Porcine_epidemic_diarrhea_virus__28295	Hel__YP_009555254__Human_coronavirus_OC43__31631	24	Viruses	Pisuviricota	Pisoniviricetes	Nidovirales	Coronaviridae	Betacoronavirus	Human_coronavirus_OC43	31631
420	putative_coronavirus_nsp10_-MB,_NTPase_HEL-__NP_839966__Porcine_epidemic_diarrhea_virus__28295	putative_coronavirus_nsp10_-MB,_NTPase_HEL-__NP_839966__Porcine_epidemic_diarrhea_virus__28295	nsp13__YP_459942__Human_coronavirus_HKU1__290028	24	Viruses	Pisuviricota	Pisoniviricetes	Nidovirales	Coronaviridae	Betacoronavirus	Human_coronavirus_HKU1	290028
420	putative_coronavirus_nsp10_-MB,_NTPase_HEL-__NP_839966__Porcine_epidemic_diarrhea_virus__28295	putative_coronavirus_nsp10_-MB,_NTPase_HEL-__NP_839966__Porcine_epidemic_diarrhea_virus__28295	nsp13__NP_828870__SARS_coronavirus_Tor2__227984	24	Viruses	Pisuviricota	Pisoniviricetes	Nidovirales	Coronaviridae	Betacoronavirus	SARS_coronavirus_Tor2	227984
420	putative_coronavirus_nsp10_-MB,_NTPase_HEL-__NP_839966__Porcine_epidemic_diarrhea_virus__28295	putative_coronavirus_nsp10_-MB,_NTPase_HEL-__NP_839966__Porcine_epidemic_diarrhea_virus__28295	nsp13__YP_009944321__Tylonycteris_bat_coronavirus_HKU4__694007	24	Viruses	Pisuviricota	Pisoniviricetes	Nidovirales	Coronaviridae	Betacoronavirus	Tylonycteris_bat_coronavirus_HKU4	694007
420	putative_coronavirus_nsp10_-MB,_NTPase_HEL-__NP_839966__Porcine_epidemic_diarrhea_virus__28295	putative_coronavirus_nsp10_-MB,_NTPase_HEL-__NP_839966__Porcine_epidemic_diarrhea_virus__28295	putative_coronavirus_nsp10_-MB,_NTPase_HEL-__NP_839966__Porcine_epidemic_diarrhea_virus__28295	24	Viruses	Pisuviricota	Pisoniviricetes	Nidovirales	Coronaviridae	Alphacoronavirus	Porcine_epidemic_diarrhea_virus	28295
420	putative_coronavirus_nsp10_-MB,_NTPase_HEL-__NP_839966__Porcine_epidemic_diarrhea_virus__28295	putative_coronavirus_nsp10_-MB,_NTPase_HEL-__NP_839966__Porcine_epidemic_diarrhea_virus__28295	Hel__YP_009047224__Middle_East_respiratory_syndrome-related_coronavirus__1335626	24	Viruses	Pisuviricota	Pisoniviricetes	Nidovirales	Coronaviridae	Betacoronavirus	Middle_East_respiratory_syndrome-related_coronavirus	1335626
420	putative_coronavirus_nsp10_-MB,_NTPase_HEL-__NP_839966__Porcine_epidemic_diarrhea_virus__28295	putative_coronavirus_nsp10_-MB,_NTPase_HEL-__NP_839966__Porcine_epidemic_diarrhea_virus__28295	coronavirus_nsp10_-MB,_NTPase_HEL-__NP_742139__Bovine_coronavirus__11128	24	Viruses	Pisuviricota	Pisoniviricetes	Nidovirales	Coronaviridae	Betacoronavirus	Bovine_coronavirus	11128
420	putative_coronavirus_nsp10_-MB,_NTPase_HEL-__NP_839966__Porcine_epidemic_diarrhea_virus__28295	putative_coronavirus_nsp10_-MB,_NTPase_HEL-__NP_839966__Porcine_epidemic_diarrhea_virus__28295	putative_coronavirus_nsp10_-MB,_NTPase_HEL-__NP_835353__Human_coronavirus_229E__11137	24	Viruses	Pisuviricota	Pisoniviricetes	Nidovirales	Coronaviridae	Alphacoronavirus	Human_coronavirus_229E	11137
420	putative_coronavirus_nsp10_-MB,_NTPase_HEL-__NP_839966__Porcine_epidemic_diarrhea_virus__28295	putative_coronavirus_nsp10_-MB,_NTPase_HEL-__NP_839966__Porcine_epidemic_diarrhea_virus__28295	nsp13__YP_009944350__Pipistrellus_bat_coronavirus_HKU5__694008	24	Viruses	Pisuviricota	Pisoniviricetes	Nidovirales	Coronaviridae	Betacoronavirus	Pipistrellus_bat_coronavirus_HKU5	694008
420	putative_coronavirus_nsp10_-MB,_NTPase_HEL-__NP_839966__Porcine_epidemic_diarrhea_virus__28295	putative_coronavirus_nsp10_-MB,_NTPase_HEL-__NP_839966__Porcine_epidemic_diarrhea_virus__28295	Hel__YP_009944303__Betacoronavirus_England_1__1263720	24	Viruses	Pisuviricota	Pisoniviricetes	Nidovirales	Coronaviridae	Betacoronavirus	Betacoronavirus_England_1	1263720
420	putative_coronavirus_nsp10_-MB,_NTPase_HEL-__NP_839966__Porcine_epidemic_diarrhea_virus__28295	putative_coronavirus_nsp10_-MB,_NTPase_HEL-__NP_839966__Porcine_epidemic_diarrhea_virus__28295	coronavirus_nsp10__NP_740630__Infectious_bronchitis_virus__11120	24	Viruses	Pisuviricota	Pisoniviricetes	Nidovirales	Coronaviridae	Gammacoronavirus	Infectious_bronchitis_virus	11120
420	putative_coronavirus_nsp10_-MB,_NTPase_HEL-__NP_839966__Porcine_epidemic_diarrhea_virus__28295	putative_coronavirus_nsp10_-MB,_NTPase_HEL-__NP_839966__Porcine_epidemic_diarrhea_virus__28295	Hel__YP_009915684__Murine_hepatitis_virus__11138	24	Viruses	Pisuviricota	Pisoniviricetes	Nidovirales	Coronaviridae	Betacoronavirus	Murine_hepatitis_virus	11138
420	putative_coronavirus_nsp10_-MB,_NTPase_HEL-__NP_839966__Porcine_epidemic_diarrhea_virus__28295	putative_coronavirus_nsp10_-MB,_NTPase_HEL-__NP_839966__Porcine_epidemic_diarrhea_virus__28295	helicase_NTPase__NP_828870__SARS_coronavirus_Tor2__227984	24	Viruses	Pisuviricota	Pisoniviricetes	Nidovirales	Coronaviridae	Betacoronavirus	SARS_coronavirus_Tor2	227984
420	putative_coronavirus_nsp10_-MB,_NTPase_HEL-__NP_839966__Porcine_epidemic_diarrhea_virus__28295	putative_coronavirus_nsp10_-MB,_NTPase_HEL-__NP_839966__Porcine_epidemic_diarrhea_virus__28295	nsp13__YP_009513008_nsp13__Betacoronavirus_Erinaceus_VMC_DEU_2012__1385427	24	Viruses	Pisuviricota	Pisoniviricetes	Nidovirales	Coronaviridae	Betacoronavirus	Betacoronavirus_Erinaceus/VMC/DEU/2012	1385427
420	putative_coronavirus_nsp10_-MB,_NTPase_HEL-__NP_839966__Porcine_epidemic_diarrhea_virus__28295	putative_coronavirus_nsp10_-MB,_NTPase_HEL-__NP_839966__Porcine_epidemic_diarrhea_virus__28295	NSP13__YP_001941186__Turkey_coronavirus__11152	24	Viruses	Pisuviricota	Pisoniviricetes	Nidovirales	Coronaviridae	Gammacoronavirus	Turkey_coronavirus	11152
420	putative_coronavirus_nsp10_-MB,_NTPase_HEL-__NP_839966__Porcine_epidemic_diarrhea_virus__28295	putative_coronavirus_nsp10_-MB,_NTPase_HEL-__NP_839966__Porcine_epidemic_diarrhea_virus__28295	nsp13__YP_009755921__Canada_goose_coronavirus__2569586	24	Viruses	Pisuviricota	Pisoniviricetes	Nidovirales	Coronaviridae	Gammacoronavirus	Canada_goose_coronavirus	2569586
2858	unknown_similar_to_AMEV128__YP_008003694__Mythimna_separata_entomopoxvirus_L__1293572	unknown_similar_to_AMEV128__YP_008003694__Mythimna_separata_entomopoxvirus_L__1293572	unknown_similar_to_AMEV128__YP_008003694__Mythimna_separata_entomopoxvirus_L__1293572	4	Viruses	Nucleocytoviricota	Pokkesviricetes	Chitovirales	Poxviridae	Betaentomopoxvirus	Mythimna_separata_entomopoxvirus_'L'	1293572
2858	unknown_similar_to_AMEV128__YP_008003694__Mythimna_separata_entomopoxvirus_L__1293572	unknown_similar_to_AMEV128__YP_008003977__Adoxophyes_honmai_entomopoxvirus_L__1293540	unknown_similar_to_AMEV128__YP_008004552__Choristoneura_rosaceana_entomopoxvirus_L__1293539	4	Viruses	Nucleocytoviricota	Pokkesviricetes	Chitovirales	Poxviridae	Betaentomopoxvirus	Choristoneura_rosaceana_entomopoxvirus_'L'	1293539
2858	unknown_similar_to_AMEV128__YP_008003694__Mythimna_separata_entomopoxvirus_L__1293572	unknown_similar_to_AMEV128__YP_008003977__Adoxophyes_honmai_entomopoxvirus_L__1293540	unknown_similar_to_AMEV128__YP_008003977__Adoxophyes_honmai_entomopoxvirus_L__1293540	4	Viruses	Nucleocytoviricota	Pokkesviricetes	Chitovirales	Poxviridae	Betaentomopoxvirus	Adoxophyes_honmai_entomopoxvirus_'L'	1293540
2858	unknown_similar_to_AMEV128__YP_008003694__Mythimna_separata_entomopoxvirus_L__1293572	unknown_similar_to_AMEV128__YP_008003977__Adoxophyes_honmai_entomopoxvirus_L__1293540	unknown_similar_to_AMEV128__YP_008004250__Choristoneura_biennis_entomopoxvirus__10288	4	Viruses	Nucleocytoviricota	Pokkesviricetes	Chitovirales	Poxviridae	Betaentomopoxvirus	Choristoneura_biennis_entomopoxvirus	10288
531	Adho107-like_protein__YP_010086968__Cryptophlebia_peltastica_nucleopolyhedrovirus__2304025	Adho107-like_protein__YP_010086968__Cryptophlebia_peltastica_nucleopolyhedrovirus__2304025	hypothetical_protein__YP_002300620__Adoxophyes_orana_nucleopolyhedrovirus__542343	18	Viruses		Naldaviricetes	Lefavirales	Baculoviridae	Alphabaculovirus	Adoxophyes_orana_nucleopolyhedrovirus	542343
531	Adho107-like_protein__YP_010086968__Cryptophlebia_peltastica_nucleopolyhedrovirus__2304025	Adho107-like_protein__YP_010086968__Cryptophlebia_peltastica_nucleopolyhedrovirus__2304025	hypothetical_protein__YP_009666719__Mythimna_unipuncta_nucleopolyhedrovirus__447897	18	Viruses		Naldaviricetes	Lefavirales	Baculoviridae	Alphabaculovirus	Mythimna_unipuncta_nucleopolyhedrovirus	447897
531	Adho107-like_protein__YP_010086968__Cryptophlebia_peltastica_nucleopolyhedrovirus__2304025	Adho107-like_protein__YP_010086968__Cryptophlebia_peltastica_nucleopolyhedrovirus__2304025	Adho107-like_protein__YP_010086968__Cryptophlebia_peltastica_nucleopolyhedrovirus__2304025	18	Viruses		Naldaviricetes	Lefavirales	Baculoviridae	Alphabaculovirus	Cryptophlebia_peltastica_nucleopolyhedrovirus	2304025
531	Adho107-like_protein__YP_010086968__Cryptophlebia_peltastica_nucleopolyhedrovirus__2304025	Adho107-like_protein__YP_010086968__Cryptophlebia_peltastica_nucleopolyhedrovirus__2304025	hypothetical_protein__YP_009117021__Pseudoplusia_includens_SNPV_IE__1592335	18	Viruses		Naldaviricetes	Lefavirales	Baculoviridae	Alphabaculovirus	Pseudoplusia_includens_SNPV_IE	1592335
531	Adho107-like_protein__YP_010086968__Cryptophlebia_peltastica_nucleopolyhedrovirus__2304025	Adho107-like_protein__YP_010086968__Cryptophlebia_peltastica_nucleopolyhedrovirus__2304025	orf91-like_protein__YP_009133244__Lambdina_fiscellaria_nucleopolyhedrovirus__1642929	18	Viruses		Naldaviricetes	Lefavirales	Baculoviridae	Alphabaculovirus	Lambdina_fiscellaria_nucleopolyhedrovirus	1642929
531	Adho107-like_protein__YP_010086968__Cryptophlebia_peltastica_nucleopolyhedrovirus__2304025	ORF111__YP_003517851__Lymantria_xylina_nucleopolyhedrovirus__166921	ORF111__YP_003517851__Lymantria_xylina_nucleopolyhedrovirus__166921	18	Viruses		Naldaviricetes	Lefavirales	Baculoviridae	Alphabaculovirus	Lymantria_xylina_nucleopolyhedrovirus	166921
531	Adho107-like_protein__YP_010086968__Cryptophlebia_peltastica_nucleopolyhedrovirus__2304025	orf66-like_protein__YP_009552240__Malacosoma_neustria_nucleopolyhedrovirus__38012	orf66-like_protein__YP_009552240__Malacosoma_neustria_nucleopolyhedrovirus__38012	18	Viruses		Naldaviricetes	Lefavirales	Baculoviridae	Alphabaculovirus	Malacosoma_neustria_nucleopolyhedrovirus	38012
531	Adho107-like_protein__YP_010086968__Cryptophlebia_peltastica_nucleopolyhedrovirus__2304025	ORF51__YP_010087052__Spodoptera_eridania_nucleopolyhedrovirus__2315721	ORF51__YP_010087052__Spodoptera_eridania_nucleopolyhedrovirus__2315721	18	Viruses		Naldaviricetes	Lefavirales	Baculoviridae	Alphabaculovirus	Spodoptera_eridania_nucleopolyhedrovirus	2315721
531	Adho107-like_protein__YP_010086968__Cryptophlebia_peltastica_nucleopolyhedrovirus__2304025	hypothetical_protein_KM620_gp101__YP_010086368__Hyposidra_talaca_nucleopolyhedrovirus__1070315	hypothetical_protein__YP_006607847__Apocheima_cinerarium_nucleopolyhedrovirus__307461	18	Viruses		Naldaviricetes	Lefavirales	Baculoviridae	Alphabaculovirus	Apocheima_cinerarium_nucleopolyhedrovirus	307461
531	Adho107-like_protein__YP_010086968__Cryptophlebia_peltastica_nucleopolyhedrovirus__2304025	hypothetical_protein_KM620_gp101__YP_010086368__Hyposidra_talaca_nucleopolyhedrovirus__1070315	HESP097__YP_008378313__Hemileuca_sp._nucleopolyhedrovirus__1367203	18	Viruses		Naldaviricetes	Lefavirales	Baculoviridae	Alphabaculovirus	Hemileuca_sp._nucleopolyhedrovirus	1367203
531	Adho107-like_protein__YP_010086968__Cryptophlebia_peltastica_nucleopolyhedrovirus__2304025	hypothetical_protein_KM620_gp101__YP_010086368__Hyposidra_talaca_nucleopolyhedrovirus__1070315	orf101__YP_009186792__Sucra_jujuba_nucleopolyhedrovirus__1563660	18	Viruses		Naldaviricetes	Lefavirales	Baculoviridae	Alphabaculovirus	Sucra_jujuba_nucleopolyhedrovirus	1563660
531	Adho107-like_protein__YP_010086968__Cryptophlebia_peltastica_nucleopolyhedrovirus__2304025	hypothetical_protein_KM620_gp101__YP_010086368__Hyposidra_talaca_nucleopolyhedrovirus__1070315	hypothetical_protein__YP_009011123__Mamestra_brassicae_multiple_nucleopolyhedrovirus__78219	18	Viruses		Naldaviricetes	Lefavirales	Baculoviridae	Alphabaculovirus	Mamestra_brassicae_multiple_nucleopolyhedrovirus	78219
531	Adho107-like_protein__YP_010086968__Cryptophlebia_peltastica_nucleopolyhedrovirus__2304025	hypothetical_protein_KM620_gp101__YP_010086368__Hyposidra_talaca_nucleopolyhedrovirus__1070315	MacoB_NPV_orf66-like_protein__YP_009049929__Peridroma_alphabaculovirus__1346829	18	Viruses		Naldaviricetes	Lefavirales	Baculoviridae	Alphabaculovirus	Peridroma_alphabaculovirus	1346829
531	Adho107-like_protein__YP_010086968__Cryptophlebia_peltastica_nucleopolyhedrovirus__2304025	hypothetical_protein_KM620_gp101__YP_010086368__Hyposidra_talaca_nucleopolyhedrovirus__1070315	hypothetical_protein__YP_009250078__Urbanus_proteus_nucleopolyhedrovirus__1675866	18	Viruses		Naldaviricetes	Lefavirales	Baculoviridae	Alphabaculovirus	Urbanus_proteus_nucleopolyhedrovirus	1675866
531	Adho107-like_protein__YP_010086968__Cryptophlebia_peltastica_nucleopolyhedrovirus__2304025	hypothetical_protein_KM620_gp101__YP_010086368__Hyposidra_talaca_nucleopolyhedrovirus__1070315	hypothetical_protein_KM620_gp101__YP_010086368__Hyposidra_talaca_nucleopolyhedrovirus__1070315	18	Viruses		Naldaviricetes	Lefavirales	Baculoviridae	Alphabaculovirus	Hyposidra_talaca_nucleopolyhedrovirus	1070315
531	Adho107-like_protein__YP_010086968__Cryptophlebia_peltastica_nucleopolyhedrovirus__2304025	hypothetical_protein_KM620_gp101__YP_010086368__Hyposidra_talaca_nucleopolyhedrovirus__1070315	hypothetical_protein_McnAVgp067__NP_613150__Mamestra_configurata_nucleopolyhedrovirus_A__207830	18	Viruses		Naldaviricetes	Lefavirales	Baculoviridae	Alphabaculovirus	Mamestra_configurata_nucleopolyhedrovirus_A	207830
531	Adho107-like_protein__YP_010086968__Cryptophlebia_peltastica_nucleopolyhedrovirus__2304025	hypothetical_protein_KM620_gp101__YP_010086368__Hyposidra_talaca_nucleopolyhedrovirus__1070315	ORF-91__YP_009001868__Buzura_suppressaria_nucleopolyhedrovirus__74320	18	Viruses		Naldaviricetes	Lefavirales	Baculoviridae	Alphabaculovirus	Buzura_suppressaria_nucleopolyhedrovirus	74320
531	Adho107-like_protein__YP_010086968__Cryptophlebia_peltastica_nucleopolyhedrovirus__2304025	hypothetical_protein_KM620_gp101__YP_010086368__Hyposidra_talaca_nucleopolyhedrovirus__1070315	asb052__YP_009112613__Agrotis_segetum_nucleopolyhedrovirus_B__1580580	18	Viruses		Naldaviricetes	Lefavirales	Baculoviridae	Alphabaculovirus	Agrotis_segetum_nucleopolyhedrovirus_B	1580580
2227	Alginate_lyase__YP_009325617__Only_Syngen_Nebraska_virus_5__1917232	Alginate_lyase__YP_009325617__Only_Syngen_Nebraska_virus_5__1917232	Alginate_lyase__YP_009325617__Only_Syngen_Nebraska_virus_5__1917232	5	Viruses	Nucleocytoviricota	Megaviricetes	Algavirales	Phycodnaviridae	Chlorovirus	Only_Syngen_Nebraska_virus_5	1917232
2227	Alginate_lyase__YP_009325617__Only_Syngen_Nebraska_virus_5__1917232	Alginate_lyase__YP_009325617__Only_Syngen_Nebraska_virus_5__1917232	hypothetical_protein_ATCV1_Z771L__YP_001427252__Acanthocystis_turfacea_chlorella_virus_1__322019	5	Viruses	Nucleocytoviricota	Megaviricetes	Algavirales	Phycodnaviridae	Chlorovirus	Acanthocystis_turfacea_chlorella_virus_1	322019
2227	Alginate_lyase__YP_009325617__Only_Syngen_Nebraska_virus_5__1917232	Alginate_lyase__YP_009325617__Only_Syngen_Nebraska_virus_5__1917232	Alkaline_alginate_lyas_1-4_polyglucuronic_acid_lysase_polysaccharide_lyase_family_14_vAL-1__NP_048562__Paramecium_bursaria_Chlorella_virus_1__10506	5	Viruses	Nucleocytoviricota	Megaviricetes	Algavirales	Phycodnaviridae	Chlorovirus	Paramecium_bursaria_Chlorella_virus_1	10506
2227	Alginate_lyase__YP_009325617__Only_Syngen_Nebraska_virus_5__1917232	Alginate_lyase__YP_009325617__Only_Syngen_Nebraska_virus_5__1917232	hypothetical_protein_FR483_N293R__YP_001425925__Paramecium_bursaria_Chlorella_virus_FR483__399781	5	Viruses	Nucleocytoviricota	Megaviricetes	Algavirales	Phycodnaviridae	Chlorovirus	Paramecium_bursaria_Chlorella_virus_FR483	399781
2227	Alginate_lyase__YP_009325617__Only_Syngen_Nebraska_virus_5__1917232	hypothetical_protein_FR483_N263R__YP_001425895__Paramecium_bursaria_Chlorella_virus_FR483__399781	hypothetical_protein_FR483_N263R__YP_001425895__Paramecium_bursaria_Chlorella_virus_FR483__399781	5	Viruses	Nucleocytoviricota	Megaviricetes	Algavirales	Phycodnaviridae	Chlorovirus	Paramecium_bursaria_Chlorella_virus_FR483	399781
1800	UXP__YP_009109585__Simian_adenovirus_DM-2014__1560346	UXP__YP_009109585__Simian_adenovirus_DM-2014__1560346	UXP__YP_009174021__Simian_adenovirus_13__38432	6	Viruses	Preplasmiviricota	Tectiliviricetes	Rowavirales	Adenoviridae	Mastadenovirus	Simian_adenovirus_13	38432
1800	UXP__YP_009109585__Simian_adenovirus_DM-2014__1560346	UXP__YP_009109585__Simian_adenovirus_DM-2014__1560346	UXP__YP_009109585__Simian_adenovirus_DM-2014__1560346	6	Viruses	Preplasmiviricota	Tectiliviricetes	Rowavirales	Adenoviridae	Mastadenovirus	Simian_adenovirus_DM-2014	1560346
1800	UXP__YP_009109585__Simian_adenovirus_DM-2014__1560346	UXP__YP_009174952__Simian_adenovirus_8__413258	UXP__YP_009174157__Simian_adenovirus_16__1715778	6	Viruses	Preplasmiviricota	Tectiliviricetes	Rowavirales	Adenoviridae	Mastadenovirus	Simian_adenovirus_16	1715778
1800	UXP__YP_009109585__Simian_adenovirus_DM-2014__1560346	UXP__YP_009174952__Simian_adenovirus_8__413258	UXP__YP_009174952__Simian_adenovirus_8__413258	6	Viruses	Preplasmiviricota	Tectiliviricetes	Rowavirales	Adenoviridae	Mastadenovirus	Simian_adenovirus_8	413258
1800	UXP__YP_009109585__Simian_adenovirus_DM-2014__1560346	U_exon_protein__YP_010087269__Ovine_adenovirus_8__2601527	U_exon_protein__YP_010087269__Ovine_adenovirus_8__2601527	6	Viruses	Preplasmiviricota	Tectiliviricetes	Rowavirales	Adenoviridae	Mastadenovirus	Ovine_adenovirus_8	2601527
1800	UXP__YP_009109585__Simian_adenovirus_DM-2014__1560346	UXP__YP_009174199__Simian_adenovirus_19__38416	UXP__YP_009174199__Simian_adenovirus_19__38416	6	Viruses	Preplasmiviricota	Tectiliviricetes	Rowavirales	Adenoviridae	Mastadenovirus	Simian_adenovirus_19	38416
1799	U_exon,_partial__YP_009505670__Fowl_aviadenovirus_6__172862	protein_U__YP_009310445__Pigeon_adenovirus_2__1907767	protein_U__YP_009310445__Pigeon_adenovirus_2__1907767	6	Viruses	Preplasmiviricota	Tectiliviricetes	Rowavirales	Adenoviridae	Aviadenovirus	Pigeon_adenovirus_2	1907767
1799	U_exon,_partial__YP_009505670__Fowl_aviadenovirus_6__172862	U_exon,_partial__YP_009505670__Fowl_aviadenovirus_6__172862	U_exon,_partial__YP_009047109__Pigeon_adenovirus_1__764030	6	Viruses	Preplasmiviricota	Tectiliviricetes	Rowavirales	Adenoviridae	Aviadenovirus	Pigeon_adenovirus_1	764030
1799	U_exon,_partial__YP_009505670__Fowl_aviadenovirus_6__172862	U_exon,_partial__YP_009505670__Fowl_aviadenovirus_6__172862	U_exon__YP_004191827__Fowl_aviadenovirus_E__190065	6	Viruses	Preplasmiviricota	Tectiliviricetes	Rowavirales	Adenoviridae	Aviadenovirus	Fowl_aviadenovirus_E	190065
1799	U_exon,_partial__YP_009505670__Fowl_aviadenovirus_6__172862	U_exon,_partial__YP_009505670__Fowl_aviadenovirus_6__172862	U_exon,_partial__YP_007985661__Fowl_aviadenovirus_5__172861	6	Viruses	Preplasmiviricota	Tectiliviricetes	Rowavirales	Adenoviridae	Aviadenovirus	Fowl_aviadenovirus_5	172861
1799	U_exon,_partial__YP_009505670__Fowl_aviadenovirus_6__172862	U_exon,_partial__YP_009505670__Fowl_aviadenovirus_6__172862	U_exon,_partial__YP_009505670__Fowl_aviadenovirus_6__172862	6	Viruses	Preplasmiviricota	Tectiliviricetes	Rowavirales	Adenoviridae	Aviadenovirus	Fowl_aviadenovirus_6	172862
1799	U_exon,_partial__YP_009505670__Fowl_aviadenovirus_6__172862	U_exon,_partial__YP_009505670__Fowl_aviadenovirus_6__172862	U_exon__YP_004346938__Fowl_aviadenovirus_C__190063	6	Viruses	Preplasmiviricota	Tectiliviricetes	Rowavirales	Adenoviridae	Aviadenovirus	Fowl_aviadenovirus_C	190063
451	U_exon__YP_009388328__Bat_mastadenovirus_WIV18__1986506	U_exon__YP_009388328__Bat_mastadenovirus_WIV18__1986506	U_exon__YP_009246399__Bat_mastadenovirus_WIV10__1788432	22	Viruses	Preplasmiviricota	Tectiliviricetes	Rowavirales	Adenoviridae	Mastadenovirus	Bat_mastadenovirus_WIV10	1788432
451	U_exon__YP_009388328__Bat_mastadenovirus_WIV18__1986506	U_exon__YP_009388328__Bat_mastadenovirus_WIV18__1986506	U_exon__YP_009246438__Bat_mastadenovirus_WIV11__1788433	22	Viruses	Preplasmiviricota	Tectiliviricetes	Rowavirales	Adenoviridae	Mastadenovirus	Bat_mastadenovirus_WIV11	1788433
451	U_exon__YP_009388328__Bat_mastadenovirus_WIV18__1986506	U_exon__YP_009388328__Bat_mastadenovirus_WIV18__1986506	U_exon__YP_009362856__Bat_mastadenovirus_WIV17__1986505	22	Viruses	Preplasmiviricota	Tectiliviricetes	Rowavirales	Adenoviridae	Mastadenovirus	Bat_mastadenovirus_WIV17	1986505
451	U_exon__YP_009388328__Bat_mastadenovirus_WIV18__1986506	U_exon__YP_009388328__Bat_mastadenovirus_WIV18__1986506	hypothetical_protein_CCZ03_gp22__YP_009373254__Deer_mastadenovirus_B__2170000	22	Viruses	Preplasmiviricota	Tectiliviricetes	Rowavirales	Adenoviridae	Mastadenovirus	Deer_mastadenovirus_B	2170000
451	U_exon__YP_009388328__Bat_mastadenovirus_WIV18__1986506	U_exon__YP_009388328__Bat_mastadenovirus_WIV18__1986506	U_exon__YP_009272892__Bat_mastadenovirus_WIV12__1788434	22	Viruses	Preplasmiviricota	Tectiliviricetes	Rowavirales	Adenoviridae	Mastadenovirus	Bat_mastadenovirus_WIV12	1788434
451	U_exon__YP_009388328__Bat_mastadenovirus_WIV18__1986506	U_exon__YP_009388328__Bat_mastadenovirus_WIV18__1986506	U_exon__YP_009246366__Bat_mastadenovirus_WIV9__1788436	22	Viruses	Preplasmiviricota	Tectiliviricetes	Rowavirales	Adenoviridae	Mastadenovirus	Bat_mastadenovirus_WIV9	1788436
451	U_exon__YP_009388328__Bat_mastadenovirus_WIV18__1986506	U_exon__YP_009388328__Bat_mastadenovirus_WIV18__1986506	U_exon__YP_009704140__Bottlenose_dolphin_adenovirus_1__1714377	22	Viruses	Preplasmiviricota	Tectiliviricetes	Rowavirales	Adenoviridae	Mastadenovirus	Bottlenose_dolphin_adenovirus_1	1714377
451	U_exon__YP_009388328__Bat_mastadenovirus_WIV18__1986506	U_exon__YP_009388328__Bat_mastadenovirus_WIV18__1986506	U_exon__YP_009388328__Bat_mastadenovirus_WIV18__1986506	22	Viruses	Preplasmiviricota	Tectiliviricetes	Rowavirales	Adenoviridae	Mastadenovirus	Bat_mastadenovirus_WIV18	1986506
451	U_exon__YP_009388328__Bat_mastadenovirus_WIV18__1986506	protein_U,_partial__YP_002640222__Human_mastadenovirus_A__129875	protein_U,_partial__YP_002213834__Human_mastadenovirus_B__108098	22	Viruses	Preplasmiviricota	Tectiliviricetes	Rowavirales	Adenoviridae	Mastadenovirus	Human_mastadenovirus_B	108098
451	U_exon__YP_009388328__Bat_mastadenovirus_WIV18__1986506	protein_U,_partial__YP_002640222__Human_mastadenovirus_A__129875	U_exon__YP_009328923__Simian_mastadenovirus_WIV19__1923976	22	Viruses	Preplasmiviricota	Tectiliviricetes	Rowavirales	Adenoviridae	Mastadenovirus	Simian_mastadenovirus_WIV19	1923976
451	U_exon__YP_009388328__Bat_mastadenovirus_WIV18__1986506	protein_U,_partial__YP_002640222__Human_mastadenovirus_A__129875	protein_U,_partial__NP_040874__Human_mastadenovirus_F__130309	22	Viruses	Preplasmiviricota	Tectiliviricetes	Rowavirales	Adenoviridae	Mastadenovirus	Human_mastadenovirus_F	130309
451	U_exon__YP_009388328__Bat_mastadenovirus_WIV18__1986506	protein_U,_partial__YP_002640222__Human_mastadenovirus_A__129875	protein_U,_partial__YP_002640222__Human_mastadenovirus_A__129875	22	Viruses	Preplasmiviricota	Tectiliviricetes	Rowavirales	Adenoviridae	Mastadenovirus	Human_mastadenovirus_A	129875
451	U_exon__YP_009388328__Bat_mastadenovirus_WIV18__1986506	protein_U,_partial__YP_002640222__Human_mastadenovirus_A__129875	protein_U,_partial__YP_001974433__Human_mastadenovirus_D__130310	22	Viruses	Preplasmiviricota	Tectiliviricetes	Rowavirales	Adenoviridae	Mastadenovirus	Human_mastadenovirus_D	130310
451	U_exon__YP_009388328__Bat_mastadenovirus_WIV18__1986506	protein_U,_partial__YP_002640222__Human_mastadenovirus_A__129875	protein_U,_partial__NP_597754__Human_mastadenovirus_C__129951	22	Viruses	Preplasmiviricota	Tectiliviricetes	Rowavirales	Adenoviridae	Mastadenovirus	Human_mastadenovirus_C	129951
451	U_exon__YP_009388328__Bat_mastadenovirus_WIV18__1986506	protein_U,_partial__YP_002640222__Human_mastadenovirus_A__129875	protein_U,_partial__YP_002213845__Human_mastadenovirus_B__108098	22	Viruses	Preplasmiviricota	Tectiliviricetes	Rowavirales	Adenoviridae	Mastadenovirus	Human_mastadenovirus_B	108098
451	U_exon__YP_009388328__Bat_mastadenovirus_WIV18__1986506	protein_U,_partial__YP_002640222__Human_mastadenovirus_A__129875	U_exon__YP_007906021__Baboon_adenovirus_3__1298385	22	Viruses	Preplasmiviricota	Tectiliviricetes	Rowavirales	Adenoviridae	Mastadenovirus	Baboon_adenovirus_3	1298385
451	U_exon__YP_009388328__Bat_mastadenovirus_WIV18__1986506	U_exon_protein__YP_009162363__Equine_adenovirus_2__67603	U_exon_protein__YP_009162363__Equine_adenovirus_2__67603	22	Viruses	Preplasmiviricota	Tectiliviricetes	Rowavirales	Adenoviridae	Mastadenovirus	Equine_adenovirus_2	67603
451	U_exon__YP_009388328__Bat_mastadenovirus_WIV18__1986506	U_exon_protein__YP_009272560__Equine_adenovirus_1__46916	U_exon__YP_009325354__Bat_mastadenovirus_G__2015376	22	Viruses	Preplasmiviricota	Tectiliviricetes	Rowavirales	Adenoviridae	Mastadenovirus	Bat_mastadenovirus_G	2015376
451	U_exon__YP_009388328__Bat_mastadenovirus_WIV18__1986506	U_exon_protein__YP_009272560__Equine_adenovirus_1__46916	U_exon_protein__YP_005271199__bat_adenovirus_3__2758098	22	Viruses	Preplasmiviricota	Tectiliviricetes	Rowavirales	Adenoviridae	Mastadenovirus	bat_adenovirus_3	2758098
451	U_exon__YP_009388328__Bat_mastadenovirus_WIV18__1986506	U_exon_protein__YP_009272560__Equine_adenovirus_1__46916	U-exon__YP_009162605__Skunk_adenovirus_PB1__1641642	22	Viruses	Preplasmiviricota	Tectiliviricetes	Rowavirales	Adenoviridae	Mastadenovirus	Skunk_adenovirus_PB1	1641642
451	U_exon__YP_009388328__Bat_mastadenovirus_WIV18__1986506	U_exon_protein__YP_009272560__Equine_adenovirus_1__46916	U_exon_protein__YP_009272560__Equine_adenovirus_1__46916	22	Viruses	Preplasmiviricota	Tectiliviricetes	Rowavirales	Adenoviridae	Mastadenovirus	Equine_adenovirus_1	46916
451	U_exon__YP_009388328__Bat_mastadenovirus_WIV18__1986506	U_exon_protein__YP_009272560__Equine_adenovirus_1__46916	hypothetical_protein_CaV1gp24__NP_044206__Canine_mastadenovirus_A__10537	22	Viruses	Preplasmiviricota	Tectiliviricetes	Rowavirales	Adenoviridae	Mastadenovirus	Canine_mastadenovirus_A	10537
3579	capsid__YP_009259290__Cell_fusing_agent_virus__31658	capsid__YP_009259290__Cell_fusing_agent_virus__31658	capsid__YP_009259290__Cell_fusing_agent_virus__31658	3	Viruses	Kitrinoviricota	Flasuviricetes	Amarillovirales	Flaviviridae	Flavivirus	Cell_fusing_agent_virus	31658
3579	capsid__YP_009259290__Cell_fusing_agent_virus__31658	capsid_protein_C__YP_009259353__Quang_Binh_virus__643132	anchored_capsid_protein_C__YP_009259352__Quang_Binh_virus__643132	3	Viruses	Kitrinoviricota	Flasuviricetes	Amarillovirales	Flaviviridae	Flavivirus	Quang_Binh_virus	643132
3579	capsid__YP_009259290__Cell_fusing_agent_virus__31658	capsid_protein_C__YP_009259353__Quang_Binh_virus__643132	capsid_protein_C__YP_009259353__Quang_Binh_virus__643132	3	Viruses	Kitrinoviricota	Flasuviricetes	Amarillovirales	Flaviviridae	Flavivirus	Quang_Binh_virus	643132
2857	hypothetical_protein_ATCV1_Z556R__YP_001427037__Acanthocystis_turfacea_chlorella_virus_1__322019	hypothetical_protein_BST79_gp145__YP_009325663__Only_Syngen_Nebraska_virus_5__1917232	hypothetical_protein_BST79_gp145__YP_009325663__Only_Syngen_Nebraska_virus_5__1917232	4	Viruses	Nucleocytoviricota	Megaviricetes	Algavirales	Phycodnaviridae	Chlorovirus	Only_Syngen_Nebraska_virus_5	1917232
2857	hypothetical_protein_ATCV1_Z556R__YP_001427037__Acanthocystis_turfacea_chlorella_virus_1__322019	hypothetical_protein_ATCV1_Z556R__YP_001427037__Acanthocystis_turfacea_chlorella_virus_1__322019	hypothetical_protein_ATCV1_Z556R__YP_001427037__Acanthocystis_turfacea_chlorella_virus_1__322019	4	Viruses	Nucleocytoviricota	Megaviricetes	Algavirales	Phycodnaviridae	Chlorovirus	Acanthocystis_turfacea_chlorella_virus_1	322019
2857	hypothetical_protein_ATCV1_Z556R__YP_001427037__Acanthocystis_turfacea_chlorella_virus_1__322019	hypothetical_protein_ATCV1_Z556R__YP_001427037__Acanthocystis_turfacea_chlorella_virus_1__322019	hypothetical_protein_PBCV1_A090R__NP_048438__Paramecium_bursaria_Chlorella_virus_1__10506	4	Viruses	Nucleocytoviricota	Megaviricetes	Algavirales	Phycodnaviridae	Chlorovirus	Paramecium_bursaria_Chlorella_virus_1	10506
2857	hypothetical_protein_ATCV1_Z556R__YP_001427037__Acanthocystis_turfacea_chlorella_virus_1__322019	hypothetical_protein_ATCV1_Z556R__YP_001427037__Acanthocystis_turfacea_chlorella_virus_1__322019	hypothetical_protein_FR483_N794R__YP_001426426__Paramecium_bursaria_Chlorella_virus_FR483__399781	4	Viruses	Nucleocytoviricota	Megaviricetes	Algavirales	Phycodnaviridae	Chlorovirus	Paramecium_bursaria_Chlorella_virus_FR483	399781
2856	hypothetical_protein_BA82_gp064__YP_009001537__Anomala_cuprea_entomopoxvirus__62099	hypothetical_protein_MYSEV_155__YP_008003672__Mythimna_separata_entomopoxvirus_L__1293572	hypothetical_protein_MYSEV_155__YP_008003672__Mythimna_separata_entomopoxvirus_L__1293572	4	Viruses	Nucleocytoviricota	Pokkesviricetes	Chitovirales	Poxviridae	Betaentomopoxvirus	Mythimna_separata_entomopoxvirus_'L'	1293572
2856	hypothetical_protein_BA82_gp064__YP_009001537__Anomala_cuprea_entomopoxvirus__62099	hypothetical_protein_BA82_gp064__YP_009001537__Anomala_cuprea_entomopoxvirus__62099	hypothetical_protein_BA82_gp064__YP_009001537__Anomala_cuprea_entomopoxvirus__62099	4	Viruses	Nucleocytoviricota	Pokkesviricetes	Chitovirales	Poxviridae	Alphaentomopoxvirus	Anomala_cuprea_entomopoxvirus	62099
2856	hypothetical_protein_BA82_gp064__YP_009001537__Anomala_cuprea_entomopoxvirus__62099	hypothetical_protein_CHREV_019__YP_008004423__Choristoneura_rosaceana_entomopoxvirus_L__1293539	hypothetical_protein_CHREV_019__YP_008004423__Choristoneura_rosaceana_entomopoxvirus_L__1293539	4	Viruses	Nucleocytoviricota	Pokkesviricetes	Chitovirales	Poxviridae	Betaentomopoxvirus	Choristoneura_rosaceana_entomopoxvirus_'L'	1293539
2856	hypothetical_protein_BA82_gp064__YP_009001537__Anomala_cuprea_entomopoxvirus__62099	hypothetical_protein_CHREV_019__YP_008004423__Choristoneura_rosaceana_entomopoxvirus_L__1293539	hypothetical_protein_CHBEV_037__YP_008004107__Choristoneura_biennis_entomopoxvirus__10288	4	Viruses	Nucleocytoviricota	Pokkesviricetes	Chitovirales	Poxviridae	Betaentomopoxvirus	Choristoneura_biennis_entomopoxvirus	10288
5759	hypothetical_protein_H012_gp766__YP_007354135__Acanthamoeba_polyphaga_moumouvirus__1269028	hypothetical_protein_H012_gp766__YP_007354135__Acanthamoeba_polyphaga_moumouvirus__1269028	hypothetical_protein_H012_gp766__YP_007354135__Acanthamoeba_polyphaga_moumouvirus__1269028	2	Viruses	Nucleocytoviricota	Megaviricetes	Imitervirales	Mimiviridae		Acanthamoeba_polyphaga_moumouvirus	1269028
5759	hypothetical_protein_H012_gp766__YP_007354135__Acanthamoeba_polyphaga_moumouvirus__1269028	putative_S-adenosylmethionine_decarboxylase__YP_009507463__Heterosigma_akashiwo_virus_01__97195	putative_S-adenosylmethionine_decarboxylase__YP_009507463__Heterosigma_akashiwo_virus_01__97195	2	Viruses	Nucleocytoviricota	Megaviricetes	Algavirales	Phycodnaviridae	Raphidovirus	Heterosigma_akashiwo_virus_01	97195
1362	hypothetical_protein_ml_285__YP_009165251__Mollivirus_sibericum_Viruses.__X	hypothetical_protein_ml_285__YP_009165251__Mollivirus_sibericum_Viruses.__X	hypothetical_protein_ml_285__YP_009165251__Mollivirus_sibericum_Viruses.__X	7								X
1362	hypothetical_protein_ml_285__YP_009165251__Mollivirus_sibericum_Viruses.__X	hypothetical_protein_psal_cds_352__YP_008437066__Pandoravirus_salinus__1349410	hypothetical_protein_pqer_cds_337__YP_009483028__Pandoravirus_quercus__2107709	7	Viruses					Pandoravirus	Pandoravirus_quercus	2107709
1362	hypothetical_protein_ml_285__YP_009165251__Mollivirus_sibericum_Viruses.__X	hypothetical_protein_psal_cds_352__YP_008437066__Pandoravirus_salinus__1349410	hypothetical_protein_pneo_cds_290__YP_009481900__Pandoravirus_neocaledonia__2107708	7	Viruses					Pandoravirus	Pandoravirus_neocaledonia	2107708
1362	hypothetical_protein_ml_285__YP_009165251__Mollivirus_sibericum_Viruses.__X	hypothetical_protein_psal_cds_352__YP_008437066__Pandoravirus_salinus__1349410	hypothetical_protein_TW95_gp1358__YP_009120327__Pandoravirus_inopinatum__1605721	7	Viruses					Pandoravirus	Pandoravirus_inopinatum	1605721
1362	hypothetical_protein_ml_285__YP_009165251__Mollivirus_sibericum_Viruses.__X	hypothetical_protein_psal_cds_352__YP_008437066__Pandoravirus_salinus__1349410	hypothetical_protein_pdul_cds_395__YP_008319107__Pandoravirus_dulcis__1349409	7	Viruses					Pandoravirus	Pandoravirus_dulcis	1349409
1362	hypothetical_protein_ml_285__YP_009165251__Mollivirus_sibericum_Viruses.__X	hypothetical_protein_psal_cds_352__YP_008437066__Pandoravirus_salinus__1349410	hypothetical_protein_psal_cds_352__YP_008437066__Pandoravirus_salinus__1349410	7	Viruses					Pandoravirus	Pandoravirus_salinus	1349410
1362	hypothetical_protein_ml_285__YP_009165251__Mollivirus_sibericum_Viruses.__X	hypothetical_protein_psal_cds_352__YP_008437066__Pandoravirus_salinus__1349410	hypothetical_protein_pmac_cds_270__YP_009480954__Pandoravirus_macleodensis__2107707	7	Viruses					Pandoravirus	Pandoravirus_macleodensis	2107707
1135	membrane_glycoprotein_UL144__YP_081573__Human_betaherpesvirus_5__10359	membrane_glycoprotein_UL144__YP_081573__Human_betaherpesvirus_5__10359	membrane_glycoprotein_UL144__YP_081573__Human_betaherpesvirus_5__10359	8	Viruses	Peploviricota	Herviviricetes	Herpesvirales	Herpesviridae	Cytomegalovirus	Human_betaherpesvirus_5	10359
1135	membrane_glycoprotein_UL144__YP_081573__Human_betaherpesvirus_5__10359	membrane_glycoprotein_UL144__YP_081573__Human_betaherpesvirus_5__10359	membrane_glycoprotein_UL144__NP_612758__Panine_betaherpesvirus_2__188763	8	Viruses	Peploviricota	Herviviricetes	Herpesvirales	Herpesviridae	Cytomegalovirus	Panine_betaherpesvirus_2	188763
1135	membrane_glycoprotein_UL144__YP_081573__Human_betaherpesvirus_5__10359	membrane_protein_A21__YP_004940128__Aotine_betaherpesvirus_1__50290	membrane_protein_A21__YP_004940128__Aotine_betaherpesvirus_1__50290	8	Viruses	Peploviricota	Herviviricetes	Herpesvirales	Herpesviridae	Cytomegalovirus	Aotine_betaherpesvirus_1	50290
1135	membrane_glycoprotein_UL144__YP_081573__Human_betaherpesvirus_5__10359	membrane_protein_A21__YP_004940128__Aotine_betaherpesvirus_1__50290	Cy163__YP_009337568__Cynomolgus_cytomegalovirus__1919083	8	Viruses	Peploviricota	Herviviricetes	Herpesvirales	Herpesviridae	Cytomegalovirus	Cynomolgus_cytomegalovirus	1919083
1135	membrane_glycoprotein_UL144__YP_081573__Human_betaherpesvirus_5__10359	membrane_protein_A21__YP_004940128__Aotine_betaherpesvirus_1__50290	membrane_protein_A21__YP_004940274__Saimiriine_betaherpesvirus_4__1535247	8	Viruses	Peploviricota	Herviviricetes	Herpesvirales	Herpesviridae	Cytomegalovirus	Saimiriine_betaherpesvirus_4	1535247
1135	membrane_glycoprotein_UL144__YP_081573__Human_betaherpesvirus_5__10359	membrane_protein_A21__YP_004940128__Aotine_betaherpesvirus_1__50290	rh163__YP_068252__Macacine_betaherpesvirus_3__47929	8	Viruses	Peploviricota	Herviviricetes	Herpesvirales	Herpesviridae	Cytomegalovirus	Macacine_betaherpesvirus_3	47929
1135	membrane_glycoprotein_UL144__YP_081573__Human_betaherpesvirus_5__10359	membrane_protein_A21__YP_004940128__Aotine_betaherpesvirus_1__50290	membrane_glycoprotein_UL144__YP_004936098__Cercopithecine_betaherpesvirus_5__50292	8	Viruses	Peploviricota	Herviviricetes	Herpesvirales	Herpesviridae	Cytomegalovirus	Cercopithecine_betaherpesvirus_5	50292
1135	membrane_glycoprotein_UL144__YP_081573__Human_betaherpesvirus_5__10359	membrane_protein_A21__YP_004940128__Aotine_betaherpesvirus_1__50290	membrane_glycoprotein_UL144__YP_004933931__Cynomolgus_macaque_cytomegalovirus_strain_Ottawa__944969	8	Viruses	Peploviricota	Herviviricetes	Herpesvirales	Herpesviridae	Cytomegalovirus	Cynomolgus_macaque_cytomegalovirus_strain_Ottawa	944969
985	Appr-1-p_processing_protein__YP_010084916__Shrimp_hemocyte_iridescent_virus__2039780	Macro_domain,_Poa1p_like_family__YP_009162559__Salmon_gill_poxvirus__1680908	Macro_domain,_Poa1p_like_family__YP_009162559__Salmon_gill_poxvirus__1680908	9	Viruses	Nucleocytoviricota	Pokkesviricetes	Chitovirales	Poxviridae	Salmonpoxvirus	Salmon_gill_poxvirus	1680908
985	Appr-1-p_processing_protein__YP_010084916__Shrimp_hemocyte_iridescent_virus__2039780	Appr-1-p_processing_protein__YP_010084916__Shrimp_hemocyte_iridescent_virus__2039780	163L__YP_009552444__Cherax_quadricarinatus_iridovirus__2035708	9	Viruses	Nucleocytoviricota	Megaviricetes	Pimascovirales	Iridoviridae		Cherax_quadricarinatus_iridovirus	2035708
985	Appr-1-p_processing_protein__YP_010084916__Shrimp_hemocyte_iridescent_virus__2039780	Appr-1-p_processing_protein__YP_010084916__Shrimp_hemocyte_iridescent_virus__2039780	hypothetical_protein_SWSSV_gp069__YP_009220543__White_spot_syndrome_virus__342409	9	Viruses		Naldaviricetes		Nimaviridae	Whispovirus	White_spot_syndrome_virus	342409
985	Appr-1-p_processing_protein__YP_010084916__Shrimp_hemocyte_iridescent_virus__2039780	Appr-1-p_processing_protein__YP_010084916__Shrimp_hemocyte_iridescent_virus__2039780	Appr-1-p_processing_protein__YP_010084916__Shrimp_hemocyte_iridescent_virus__2039780	9	Viruses	Nucleocytoviricota	Megaviricetes	Pimascovirales	Iridoviridae	Decapodiridovirus	Shrimp_hemocyte_iridescent_virus	2039780
985	Appr-1-p_processing_protein__YP_010084916__Shrimp_hemocyte_iridescent_virus__2039780	unknown_similar_to_AMEV247__YP_008003789__Mythimna_separata_entomopoxvirus_L__1293572	unknown_similar_to_AMEV247__YP_008003789__Mythimna_separata_entomopoxvirus_L__1293572	9	Viruses	Nucleocytoviricota	Pokkesviricetes	Chitovirales	Poxviridae	Betaentomopoxvirus	Mythimna_separata_entomopoxvirus_'L'	1293572
985	Appr-1-p_processing_protein__YP_010084916__Shrimp_hemocyte_iridescent_virus__2039780	unknown_similar_to_AMEV247__YP_008003789__Mythimna_separata_entomopoxvirus_L__1293572	unknown_similar_to_AMEV247__YP_008004045__Adoxophyes_honmai_entomopoxvirus_L__1293540	9	Viruses	Nucleocytoviricota	Pokkesviricetes	Chitovirales	Poxviridae	Betaentomopoxvirus	Adoxophyes_honmai_entomopoxvirus_'L'	1293540
985	Appr-1-p_processing_protein__YP_010084916__Shrimp_hemocyte_iridescent_virus__2039780	unknown_similar_to_AMEV247__YP_008003789__Mythimna_separata_entomopoxvirus_L__1293572	unknown_similar_to_AMEV247__YP_008004654__Choristoneura_rosaceana_entomopoxvirus_L__1293539	9	Viruses	Nucleocytoviricota	Pokkesviricetes	Chitovirales	Poxviridae	Betaentomopoxvirus	Choristoneura_rosaceana_entomopoxvirus_'L'	1293539
985	Appr-1-p_processing_protein__YP_010084916__Shrimp_hemocyte_iridescent_virus__2039780	unknown_similar_to_AMEV247__YP_008003789__Mythimna_separata_entomopoxvirus_L__1293572	hypothetical_protein_BA82_gp111__YP_009001584__Anomala_cuprea_entomopoxvirus__62099	9	Viruses	Nucleocytoviricota	Pokkesviricetes	Chitovirales	Poxviridae	Alphaentomopoxvirus	Anomala_cuprea_entomopoxvirus	62099
985	Appr-1-p_processing_protein__YP_010084916__Shrimp_hemocyte_iridescent_virus__2039780	unknown_similar_to_AMEV247__YP_008003789__Mythimna_separata_entomopoxvirus_L__1293572	unknown_similar_to_AMEV247__YP_008004353__Choristoneura_biennis_entomopoxvirus__10288	9	Viruses	Nucleocytoviricota	Pokkesviricetes	Chitovirales	Poxviridae	Betaentomopoxvirus	Choristoneura_biennis_entomopoxvirus	10288
136	Late_expression_factor_4__YP_009165680__Perigonia_lusca_single_nucleopolyhedrovirus__1675865	Late_expression_factor_4__YP_009165680__Perigonia_lusca_single_nucleopolyhedrovirus__1675865	LEF-4__YP_009666747__Mythimna_unipuncta_nucleopolyhedrovirus__447897	54	Viruses		Naldaviricetes	Lefavirales	Baculoviridae	Alphabaculovirus	Mythimna_unipuncta_nucleopolyhedrovirus	447897
136	Late_expression_factor_4__YP_009165680__Perigonia_lusca_single_nucleopolyhedrovirus__1675865	Late_expression_factor_4__YP_009165680__Perigonia_lusca_single_nucleopolyhedrovirus__1675865	LEF-4__YP_010087080__Spodoptera_eridania_nucleopolyhedrovirus__2315721	54	Viruses		Naldaviricetes	Lefavirales	Baculoviridae	Alphabaculovirus	Spodoptera_eridania_nucleopolyhedrovirus	2315721
136	Late_expression_factor_4__YP_009165680__Perigonia_lusca_single_nucleopolyhedrovirus__1675865	Late_expression_factor_4__YP_009165680__Perigonia_lusca_single_nucleopolyhedrovirus__1675865	lef-4__YP_009506022__Clostera_anastomosis_granulovirus_B__1986290	54	Viruses		Naldaviricetes	Lefavirales	Baculoviridae	Betabaculovirus	Clostera_anastomosis_granulovirus_B	1986290
136	Late_expression_factor_4__YP_009165680__Perigonia_lusca_single_nucleopolyhedrovirus__1675865	Late_expression_factor_4__YP_009165680__Perigonia_lusca_single_nucleopolyhedrovirus__1675865	lef-4__YP_009049898__Peridroma_alphabaculovirus__1346829	54	Viruses		Naldaviricetes	Lefavirales	Baculoviridae	Alphabaculovirus	Peridroma_alphabaculovirus	1346829
136	Late_expression_factor_4__YP_009165680__Perigonia_lusca_single_nucleopolyhedrovirus__1675865	Late_expression_factor_4__YP_009165680__Perigonia_lusca_single_nucleopolyhedrovirus__1675865	late_expression_factor_4__YP_009116994__Pseudoplusia_includens_SNPV_IE__1592335	54	Viruses		Naldaviricetes	Lefavirales	Baculoviridae	Alphabaculovirus	Pseudoplusia_includens_SNPV_IE	1592335
136	Late_expression_factor_4__YP_009165680__Perigonia_lusca_single_nucleopolyhedrovirus__1675865	Late_expression_factor_4__YP_009165680__Perigonia_lusca_single_nucleopolyhedrovirus__1675865	lef4__YP_008378294__Hemileuca_sp._nucleopolyhedrovirus__1367203	54	Viruses		Naldaviricetes	Lefavirales	Baculoviridae	Alphabaculovirus	Hemileuca_sp._nucleopolyhedrovirus	1367203
136	Late_expression_factor_4__YP_009165680__Perigonia_lusca_single_nucleopolyhedrovirus__1675865	Late_expression_factor_4__YP_009165680__Perigonia_lusca_single_nucleopolyhedrovirus__1675865	LEF-4__YP_003422453__Pseudalatia_unipuncta_granulovirus__36355	54	Viruses		Naldaviricetes	Lefavirales	Baculoviridae	Betabaculovirus	Pseudalatia_unipuncta_granulovirus	36355
136	Late_expression_factor_4__YP_009165680__Perigonia_lusca_single_nucleopolyhedrovirus__1675865	Late_expression_factor_4__YP_009165680__Perigonia_lusca_single_nucleopolyhedrovirus__1675865	lef-4__YP_009513129__Agrotis_segetum_granulovirus__10464	54	Viruses		Naldaviricetes	Lefavirales	Baculoviridae	Betabaculovirus	Agrotis_segetum_granulovirus	10464
136	Late_expression_factor_4__YP_009165680__Perigonia_lusca_single_nucleopolyhedrovirus__1675865	Late_expression_factor_4__YP_009165680__Perigonia_lusca_single_nucleopolyhedrovirus__1675865	LEF-4__YP_009250057__Urbanus_proteus_nucleopolyhedrovirus__1675866	54	Viruses		Naldaviricetes	Lefavirales	Baculoviridae	Alphabaculovirus	Urbanus_proteus_nucleopolyhedrovirus	1675866
136	Late_expression_factor_4__YP_009165680__Perigonia_lusca_single_nucleopolyhedrovirus__1675865	Late_expression_factor_4__YP_009165680__Perigonia_lusca_single_nucleopolyhedrovirus__1675865	LEF-4__YP_009330214__Plodia_interpunctella_granulovirus__262175	54	Viruses		Naldaviricetes	Lefavirales	Baculoviridae	Betabaculovirus	Plodia_interpunctella_granulovirus	262175
136	Late_expression_factor_4__YP_009165680__Perigonia_lusca_single_nucleopolyhedrovirus__1675865	Late_expression_factor_4__YP_009165680__Perigonia_lusca_single_nucleopolyhedrovirus__1675865	LEF-4__YP_009505886__Spodoptera_littoralis_nucleopolyhedrovirus__10456	54	Viruses		Naldaviricetes	Lefavirales	Baculoviridae	Alphabaculovirus	Spodoptera_littoralis_nucleopolyhedrovirus	10456
136	Late_expression_factor_4__YP_009165680__Perigonia_lusca_single_nucleopolyhedrovirus__1675865	Late_expression_factor_4__YP_009165680__Perigonia_lusca_single_nucleopolyhedrovirus__1675865	late_expression_factor_4__YP_025169__Neodiprion_sertifer_nucleopolyhedrovirus__111874	54	Viruses		Naldaviricetes	Lefavirales	Baculoviridae	Gammabaculovirus	Neodiprion_sertifer_nucleopolyhedrovirus	111874
136	Late_expression_factor_4__YP_009165680__Perigonia_lusca_single_nucleopolyhedrovirus__1675865	Late_expression_factor_4__YP_009165680__Perigonia_lusca_single_nucleopolyhedrovirus__1675865	Late_expression_factor_4__YP_009666418__Lonomia_obliqua_multiple_nucleopolyhedrovirus__134394	54	Viruses		Naldaviricetes	Lefavirales	Baculoviridae	Alphabaculovirus	Lonomia_obliqua_multiple_nucleopolyhedrovirus	134394
136	Late_expression_factor_4__YP_009165680__Perigonia_lusca_single_nucleopolyhedrovirus__1675865	Late_expression_factor_4__YP_009165680__Perigonia_lusca_single_nucleopolyhedrovirus__1675865	lef-4__YP_010086342__Hyposidra_talaca_nucleopolyhedrovirus__1070315	54	Viruses		Naldaviricetes	Lefavirales	Baculoviridae	Alphabaculovirus	Hyposidra_talaca_nucleopolyhedrovirus	1070315
136	Late_expression_factor_4__YP_009165680__Perigonia_lusca_single_nucleopolyhedrovirus__1675865	Late_expression_factor_4__YP_009165680__Perigonia_lusca_single_nucleopolyhedrovirus__1675865	lef-4__YP_010086943__Cryptophlebia_peltastica_nucleopolyhedrovirus__2304025	54	Viruses		Naldaviricetes	Lefavirales	Baculoviridae	Alphabaculovirus	Cryptophlebia_peltastica_nucleopolyhedrovirus	2304025
136	Late_expression_factor_4__YP_009165680__Perigonia_lusca_single_nucleopolyhedrovirus__1675865	Late_expression_factor_4__YP_009165680__Perigonia_lusca_single_nucleopolyhedrovirus__1675865	lef-4__YP_009506174__Trichoplusia_ni_granulovirus_LBIV-12__1916701	54	Viruses		Naldaviricetes	Lefavirales	Baculoviridae	Betabaculovirus	Trichoplusia_ni_granulovirus_LBIV-12	1916701
136	Late_expression_factor_4__YP_009165680__Perigonia_lusca_single_nucleopolyhedrovirus__1675865	Late_expression_factor_4__YP_009165680__Perigonia_lusca_single_nucleopolyhedrovirus__1675865	lef4__YP_009255312__Catopsilia_pomona_nucleopolyhedrovirus__1850906	54	Viruses		Naldaviricetes	Lefavirales	Baculoviridae	Alphabaculovirus	Catopsilia_pomona_nucleopolyhedrovirus	1850906
136	Late_expression_factor_4__YP_009165680__Perigonia_lusca_single_nucleopolyhedrovirus__1675865	Late_expression_factor_4__YP_009165680__Perigonia_lusca_single_nucleopolyhedrovirus__1675865	LEF-4__NP_613181__Mamestra_configurata_nucleopolyhedrovirus_A__207830	54	Viruses		Naldaviricetes	Lefavirales	Baculoviridae	Alphabaculovirus	Mamestra_configurata_nucleopolyhedrovirus_A	207830
136	Late_expression_factor_4__YP_009165680__Perigonia_lusca_single_nucleopolyhedrovirus__1675865	Late_expression_factor_4__YP_009165680__Perigonia_lusca_single_nucleopolyhedrovirus__1675865	lef-4__YP_009121876__Spodoptera_frugiperda_granulovirus__307454	54	Viruses		Naldaviricetes	Lefavirales	Baculoviridae	Betabaculovirus	Spodoptera_frugiperda_granulovirus	307454
136	Late_expression_factor_4__YP_009165680__Perigonia_lusca_single_nucleopolyhedrovirus__1675865	Late_expression_factor_4__YP_009165680__Perigonia_lusca_single_nucleopolyhedrovirus__1675865	LEF-4__YP_010086492__Spodoptera_exempta_nucleopolyhedrovirus__1242863	54	Viruses		Naldaviricetes	Lefavirales	Baculoviridae	Alphabaculovirus	Spodoptera_exempta_nucleopolyhedrovirus	1242863
136	Late_expression_factor_4__YP_009165680__Perigonia_lusca_single_nucleopolyhedrovirus__1675865	Late_expression_factor_4__YP_009165680__Perigonia_lusca_single_nucleopolyhedrovirus__1675865	lef4__YP_009666581__Oxyplax_ochracea_nucleopolyhedrovirus__2083176	54	Viruses		Naldaviricetes	Lefavirales	Baculoviridae	Alphabaculovirus	Oxyplax_ochracea_nucleopolyhedrovirus	2083176
136	Late_expression_factor_4__YP_009165680__Perigonia_lusca_single_nucleopolyhedrovirus__1675865	Late_expression_factor_4__YP_009165680__Perigonia_lusca_single_nucleopolyhedrovirus__1675865	late_expression_factor_4__YP_009182284__Diatraea_saccharalis_granulovirus__1675862	54	Viruses		Naldaviricetes	Lefavirales	Baculoviridae	Betabaculovirus	Diatraea_saccharalis_granulovirus	1675862
136	Late_expression_factor_4__YP_009165680__Perigonia_lusca_single_nucleopolyhedrovirus__1675865	Late_expression_factor_4__YP_009165680__Perigonia_lusca_single_nucleopolyhedrovirus__1675865	lef-4__YP_009186765__Sucra_jujuba_nucleopolyhedrovirus__1563660	54	Viruses		Naldaviricetes	Lefavirales	Baculoviridae	Alphabaculovirus	Sucra_jujuba_nucleopolyhedrovirus	1563660
136	Late_expression_factor_4__YP_009165680__Perigonia_lusca_single_nucleopolyhedrovirus__1675865	Late_expression_factor_4__YP_009165680__Perigonia_lusca_single_nucleopolyhedrovirus__1675865	LEF-4__YP_009249928__Mocis_latipes_granulovirus__2072024	54	Viruses		Naldaviricetes	Lefavirales	Baculoviridae	Betabaculovirus	Mocis_latipes_granulovirus	2072024
136	Late_expression_factor_4__YP_009165680__Perigonia_lusca_single_nucleopolyhedrovirus__1675865	Late_expression_factor_4__YP_009165680__Perigonia_lusca_single_nucleopolyhedrovirus__1675865	LEF-4__YP_009345818__Mythimna_unipuncta_granulovirus_B__2169746	54	Viruses		Naldaviricetes	Lefavirales	Baculoviridae	Betabaculovirus	Mythimna_unipuncta_granulovirus_B	2169746
136	Late_expression_factor_4__YP_009165680__Perigonia_lusca_single_nucleopolyhedrovirus__1675865	Late_expression_factor_4__YP_009165680__Perigonia_lusca_single_nucleopolyhedrovirus__1675865	late_expression_factor_4__YP_667910__Neodiprion_abietis_NPV__204507	54	Viruses		Naldaviricetes	Lefavirales	Baculoviridae	Gammabaculovirus	Neodiprion_abietis_NPV	204507
136	Late_expression_factor_4__YP_009165680__Perigonia_lusca_single_nucleopolyhedrovirus__1675865	Late_expression_factor_4__YP_009165680__Perigonia_lusca_single_nucleopolyhedrovirus__1675865	late_expression_factor_4__YP_009091926__Erinnyis_ello_granulovirus__307444	54	Viruses		Naldaviricetes	Lefavirales	Baculoviridae	Betabaculovirus	Erinnyis_ello_granulovirus	307444
136	Late_expression_factor_4__YP_009165680__Perigonia_lusca_single_nucleopolyhedrovirus__1675865	Late_expression_factor_4__YP_009165680__Perigonia_lusca_single_nucleopolyhedrovirus__1675865	lef-4_protein__YP_007250497__Thysanoplusia_orichalcea_nucleopolyhedrovirus__101850	54	Viruses		Naldaviricetes	Lefavirales	Baculoviridae	Alphabaculovirus	Thysanoplusia_orichalcea_nucleopolyhedrovirus	101850
136	Late_expression_factor_4__YP_009165680__Perigonia_lusca_single_nucleopolyhedrovirus__1675865	Late_expression_factor_4__YP_009165680__Perigonia_lusca_single_nucleopolyhedrovirus__1675865	late_expression_factor_4__YP_009552205__Malacosoma_neustria_nucleopolyhedrovirus__38012	54	Viruses		Naldaviricetes	Lefavirales	Baculoviridae	Alphabaculovirus	Malacosoma_neustria_nucleopolyhedrovirus	38012
136	Late_expression_factor_4__YP_009165680__Perigonia_lusca_single_nucleopolyhedrovirus__1675865	Late_expression_factor_4__YP_009165680__Perigonia_lusca_single_nucleopolyhedrovirus__1675865	lef4__YP_009133269__Lambdina_fiscellaria_nucleopolyhedrovirus__1642929	54	Viruses		Naldaviricetes	Lefavirales	Baculoviridae	Alphabaculovirus	Lambdina_fiscellaria_nucleopolyhedrovirus	1642929
136	Late_expression_factor_4__YP_009165680__Perigonia_lusca_single_nucleopolyhedrovirus__1675865	Late_expression_factor_4__YP_009165680__Perigonia_lusca_single_nucleopolyhedrovirus__1675865	lef-4__YP_009112642__Agrotis_segetum_nucleopolyhedrovirus_B__1580580	54	Viruses		Naldaviricetes	Lefavirales	Baculoviridae	Alphabaculovirus	Agrotis_segetum_nucleopolyhedrovirus_B	1580580
136	Late_expression_factor_4__YP_009165680__Perigonia_lusca_single_nucleopolyhedrovirus__1675865	Late_expression_factor_4__YP_009165680__Perigonia_lusca_single_nucleopolyhedrovirus__1675865	LEF-4__YP_009552635__Operophtera_brumata_nucleopolyhedrovirus__1046267	54	Viruses		Naldaviricetes	Lefavirales	Baculoviridae	Alphabaculovirus	Operophtera_brumata_nucleopolyhedrovirus	1046267
136	Late_expression_factor_4__YP_009165680__Perigonia_lusca_single_nucleopolyhedrovirus__1675865	Late_expression_factor_4__YP_009165680__Perigonia_lusca_single_nucleopolyhedrovirus__1675865	LEF-4__YP_003517829__Lymantria_xylina_nucleopolyhedrovirus__166921	54	Viruses		Naldaviricetes	Lefavirales	Baculoviridae	Alphabaculovirus	Lymantria_xylina_nucleopolyhedrovirus	166921
[truncated: 66,499 more rows]
