# Supplementary material for: Birth of protein folds and functions in the virome
Source: Nature. 2024 Aug 26;633(8030):710–7. doi: 10.1038/s41586-024-07809-y (PMC11410667; doi:10.1038/s41586-024-07809-y)
Supplement: Supplementary file 5 — Source Data Fig. 4 [file 41586_2024_7809_MOESM5_ESM.zip]

Archive with 1 entries (1 files):
- 2024-01-00488C-f4.txt
