# Supplementary material for: Birth of protein folds and functions in the virome
Source: Nature. 2024 Aug 26;633(8030):710–7. doi: 10.1038/s41586-024-07809-y (PMC11410667; doi:10.1038/s41586-024-07809-y)
Supplement: Supplementary file 5 — Source Data Fig. 4 [file 41586_2024_7809_MOESM5_ESM.zip › 2024-01-00488C-f4.txt]

mix	transgene	treatment	firefly_r1	firefly_r2	firefly_r3	renilla_r1	renilla_r2	renilla_r3
no cGAS	Noncoding	mirus only	14357	15667	15553	11652	11719	11734
reporters only	Noncoding	10ug/mL 2'3' cGAMP	29249	37530	38563	22130	24168	22022
no cGAS	Noncoding	10ug/mL 2'3' cGAMP	255433	252913	218232	9835	10215	11086
no cGAS	Acb1	10ug/mL 2'3' cGAMP	25662	25940	23580	26970	30117	30742
no cGAS	T4_Acb1_mut	10ug/mL 2'3' cGAMP	921004	758254	618557	10499	11873	12342
no cGAS	PPox wt	10ug/mL 2'3' cGAMP	33100	35927	34714	22023	23298	20652
no cGAS	PPox mut	10ug/mL 2'3' cGAMP	432426	344424	194907	12039	13198	13731
reporters only	Noncoding	10ug/mL 3'3' cGAMP	25121	25602	25589	19330	18549	17520
no cGAS	Noncoding	10ug/mL 3'3' cGAMP	355779	286171	168884	8766	9097	11138
no cGAS	Acb1	10ug/mL 3'3' cGAMP	15053	15682	16923	24755	27016	28651
no cGAS	T4_Acb1_mut	10ug/mL 3'3' cGAMP	1208285	991157	752746	11104	10581	11395
no cGAS	PPox wt	10ug/mL 3'3' cGAMP	31321	28268	27792	17360	17434	18113
no cGAS	PPox mut	10ug/mL 3'3' cGAMP	193454	149599	69089	12865	12625	15210
reporters only	Noncoding	15ug/mL 3'2' cGAMP	27556	19629	21279	17201	12153	14813
no cGAS	Noncoding	15ug/mL 3'2' cGAMP	54148	39874	37177	9130	9567	10995
no cGAS	Acb1	15ug/mL 3'2' cGAMP	10901	11394	10114	17766	17999	15728
no cGAS	T4_Acb1_mut	15ug/mL 3'2' cGAMP	356512	385831	258239	8560	7842	11459
no cGAS	PPox wt	15ug/mL 3'2' cGAMP	19460	16316	23143	15382	12800	19887
no cGAS	PPox mut	15ug/mL 3'2' cGAMP	53592	60735	24800	11196	8424	12361
reporters only	Noncoding	0.1uM diABZI	39855	40925	37618	22592	24554	24167
no cGAS	Noncoding	0.1uM diABZI	497333	447854	347552	9736	11265	12779
no cGAS	Acb1	0.1uM diABZI	997463	884266	623588	18174	19742	21882
no cGAS	T4_Acb1_mut	0.1uM diABZI	2175864	2122570	1938293	10661	11199	12666
no cGAS	PPox wt	0.1uM diABZI	617123	517959	417804	12098	12874	14862
no cGAS	PPox mut	0.1uM diABZI	713483	594496	529522	10712	9849	11807
