# Supplementary material for: Birth of protein folds and functions in the virome
Source: Nature. 2024 Aug 26;633(8030):710–7. doi: 10.1038/s41586-024-07809-y (PMC11410667; doi:10.1038/s41586-024-07809-y)
Supplement: Supplementary file 6 — Source Data Extended Data Fig. 8 [file 41586_2024_7809_MOESM6_ESM.zip › 2024-01-00488C-sf8.txt]

mix	transgene	treatment	firefly_r1	firefly_r2	firefly_r3	renilla_r1	renilla_r2	renilla_r3
no cGAS	Noncoding	mirus only	5938	7834	8382	9108	10847	10521
reporters only	Noncoding	10ug/mL 2'3' cGAMP	7845	8787	10124	10233	10613	12453
no cGAS	Noncoding	10ug/mL 2'3' cGAMP	248258	147043	113978	5676	7215	8244
no cGAS	T4 Acb1 (WT)	10ug/mL 2'3' cGAMP	13544	8847	10056	17812	14667	17481
no cGAS	T4 Acb1 (Mut)	10ug/mL 2'3' cGAMP	573953	412048	311315	9062	9955	7802
no cGAS	MHV wt	10ug/mL 2'3' cGAMP	146580	114698	117338	12375	13579	17712
no cGAS	MHV mut	10ug/mL 2'3' cGAMP	109006	72467	57211	4804	5519	6269
no cGAS	Pigeonpox (WT)	10ug/mL 2'3' cGAMP	22083	11556	11070	15076	13227	16078
no cGAS	Pigeonpox (Mut)	10ug/mL 2'3' cGAMP	187401	152376	147707	6824	6495	7665
no cGAS	Canarypox (WT)	10ug/mL 2'3' cGAMP	11765	10033	9641	13207	11794	13050
no cGAS	Canarypox (Mut)	10ug/mL 2'3' cGAMP	239594	110582	220638	7685	8003	8948
no cGAS	Marseille	10ug/mL 2'3' cGAMP	219125	239097	191110	7182	7902	8283
no cGAS	Iridovirus	10ug/mL 2'3' cGAMP	225294	233516	208166	7767	8340	10150
no cGAS	MERS	10ug/mL 2'3' cGAMP	23951	20512	23655	5670	5603	6480
no cGAS	Rota	10ug/mL 2'3' cGAMP	249718	206434	180379	6403	6949	6807
no cGAS	Pitho	10ug/mL 2'3' cGAMP	302674	262399	181219	6640	7229	9934
reporters only	Noncoding	0.1uM diABZI	22755	22970	22527	22848	22889	22866
no cGAS	Noncoding	0.1uM diABZI	462763	482266	365480	10267	11671	12738
no cGAS	T4 Acb1 (WT)	0.1uM diABZI	470629	450909	376389	11214	14010	15804
no cGAS	T4 Acb1 (Mut)	0.1uM diABZI	1554797	1252361	1268662	9006	9494	11066
no cGAS	MHV wt	0.1uM diABZI	330325	479164	305535	14972	19233	19279
no cGAS	MHV mut	0.1uM diABZI	152229	144131	104965	6866	7433	9014
no cGAS	Pigeonpox (WT)	0.1uM diABZI	392885	583073	337492	10336	12139	12510
no cGAS	Pigeonpox (Mut)	0.1uM diABZI	515036	357129	303868	10251	8990	9573
no cGAS	Canarypox (WT)	0.1uM diABZI	888617	617344	467288	15614	14476	13322
no cGAS	Canarypox (Mut)	0.1uM diABZI	976285	594950	313684	14890	12486	10310
no cGAS	Marseille	0.1uM diABZI	863288	551663	296834	10960	9916	7909
no cGAS	Iridovirus	0.1uM diABZI	640324	560279	330507	10171	10147	7451
no cGAS	MERS	0.1uM diABZI	50203	38506	29360	9618	7744	7246
no cGAS	Rota	0.1uM diABZI	441656	315684	237375	7142	7431	6141
no cGAS	Pitho	0.1uM diABZI	813066	625929	456105	10015	9327	8105
